# Supplementary material for: Network-Based Bioinformatics Highlights Broad Importance of Human Milk Hyaluronan
Source: Int J Mol Sci. 2024 Nov 26;25(23):12679. doi: 10.3390/ijms252312679 (PMC11641400; doi:10.3390/ijms252312679)
Supplement: Supplementary file 1 [file ijms-25-12679-s001.zip › Table S1.xlsx]

## Sheet: CNTL_vs_HA_Significant_genes_P_
Gene	Common_name	Control_mean	Treatment_mean	Fold_change	P-value	Cntl8	Cntl2	Cntl4	Cntl6	HA9	HA3	HA6	HA1
ENSMUSG00000083482	Gm14706	26.44	41.88	1.58	0.045259	18.7866	31.2205	34.6918	21.067	47.9952	48.2894	29.4996	41.7205
ENSMUSG00000038170	Pde4dip	37.77	29.94	-1.26	0.0299289	36.8001	39.4679	39.0469	35.7539	31.8458	23.4467	34.2137	30.2412
ENSMUSG00000000078	Klf6	112.07	178.49	1.59	0.0189708	118.694	114.329	129.796	85.4411	182.792	154.611	141.429	235.116
ENSMUSG00000059237	Ppp1r2-ps4	9.94	16.34	1.64	0.00179256	11.1294	9.11834	11.1704	8.36028	18.3665	15.8434	13.9174	17.2412
ENSMUSG00000022858	Tra2b	24.08	32.58	1.35	0.0279139	24.3613	29.7456	19.5946	22.6042	38.2204	28.3008	32.2223	31.5695
ENSMUSG00000027293	Ehd4	30.92	46.33	1.5	0.0220452	38.5774	34.5923	25.4954	25.0098	40.8374	44.8543	57.7107	41.9077
ENSMUSG00000026628	Atf3	33.96	69.87	2.06	0.025487	39.2824	27.6667	44.0172	24.8614	56.9925	55.9937	51.0718	115.439
ENSMUSG00000074802	Gas2l3	15.99	21.14	1.32	0.0254242	18.847	13.9943	14.8718	16.2498	23.2333	17.201	22.7598	21.3859
ENSMUSG00000062896	Rpl31-ps11	11.09	21.67	1.95	0.00178102	8.49001	15.0815	11.1995	9.59133	23.8615	21.9287	19.3457	21.5247
ENSMUSG00000041625	Ggact	67.41	50.62	-1.33	0.010604	61.5731	68.4445	80.5405	59.0729	50.2124	55.5883	48.6358	48.0503
ENSMUSG00000039477	Tnrc18	15.09	9.59	-1.57	0.0175469	16.5421	13.8428	16.4179	13.5413	8.27267	6.68602	12.2692	11.1237
ENSMUSG00000026154	1110058L19Rik	19.24	26.42	1.37	0.0493436	16.4003	24.07	20.5816	15.9097	29.7484	30.826	22.069	23.02
ENSMUSG00000027792	Bche	123.1	68.98	-1.78	0.000107065	114.483	124.906	138.002	115.022	60.3117	70.3715	75.6682	69.5642
ENSMUSG00000028776	Tinagl1	31.12	45.55	1.46	0.0416009	43.9142	26.518	32.4795	21.5484	39.3694	45.2083	49.0198	48.6187
ENSMUSG00000083041	Gm9835	17.86	10.69	-1.67	0.000698795	19.6593	17.9253	17.5383	16.3035	10.5773	8.96862	12.7794	10.4174
ENSMUSG00000020184	Mdm2	28.08	36.63	1.3	0.00892302	30.9346	28.2178	30.1706	23.0093	38.1432	34.0636	36.7839	37.5434
ENSMUSG00000028517	Ppap2b	9.71	15.71	1.62	0.0430405	11.3221	10.9481	10.8902	5.67072	14.6523	12.6545	14.5986	20.9208
ENSMUSG00000024360	Etf1	36.81	46.96	1.28	0.0257566	38.1113	44.7518	32.522	31.867	51.2795	46.1002	46.5039	43.9755
ENSMUSG00000020993	Trappc6b	45.65	60.34	1.32	0.0255462	49.7472	48.962	47.3311	36.5643	71.7212	53.9448	57.6898	57.9891
ENSMUSG00000067206	Lrrc66	36.67	28.25	-1.3	0.0178295	30.8367	39.1982	38.4141	38.2377	32.0758	29.9121	25.443	25.5538
ENSMUSG00000020644	Id2	92.2	145.75	1.58	0.0306747	105.494	115.734	78.7499	68.8306	165.408	121.45	115.91	180.245
ENSMUSG00000031799	Tpm4	53.02	79.33	1.5	0.0249813	61.7632	64.1317	49.2651	36.9186	76.7863	71.5188	74.3016	94.7091
ENSMUSG00000024026	Glo1	72.56	32.99	-2.2	0.0133647	80.1681	88.9102	60.0573	61.0921	40.6679	19.6231	49.4583	22.1987
ENSMUSG00000038260	Trpm4	26.03	17.4	-1.5	0.0186715	25.4677	25.9038	32.9205	19.8111	14.8349	17.9373	20.2414	16.5864
ENSMUSG00000022853	Ehhadh	60.95	49.73	-1.23	0.0264285	57.2515	63.243	66.1293	57.1625	50.3155	41.9765	56.2161	50.4253
ENSMUSG00000081583	Gm14769	16.91	25.49	1.51	0.0083212	18.1902	17.5701	19.0234	12.8507	29.9038	25.5296	22.3549	24.1906
ENSMUSG00000024097	Srsf7	15.77	21.52	1.36	0.010266	16.2249	18.5954	13.1001	15.1772	23.2682	20.3533	23.0806	19.3891
ENSMUSG00000008859	Rala	38.23	49.02	1.28	0.0248564	40.054	42.2548	38.208	32.4041	58.0894	47.7889	44.3468	45.8483
ENSMUSG00000026360	Rgs2	21.14	26.65	1.26	0.00690054	23.6186	21.0525	21.7027	18.1779	26.9254	26.2672	28.0662	25.3297
ENSMUSG00000043091	Tuba1c	21.05	32.55	1.55	0.0492487	21.2517	29.8613	20.4674	12.6343	32.6357	39.783	27.9026	29.8817
ENSMUSG00000037499	Nenf	22.76	36.82	1.62	0.0236534	29.8215	22.0419	22.4492	16.7199	27.1186	38.9519	35.4752	45.728
ENSMUSG00000027080	Med19	14.45	20.46	1.42	0.0186611	14.1022	18.1647	14.9048	10.6341	22.3198	20.3973	19.7143	19.4159
ENSMUSG00000021079	Timm9	9.47	16.39	1.73	0.0209265	7.57854	12.649	10.3803	7.26663	21.212	17.5482	14.666	12.129
ENSMUSG00000051379	Flrt3	39.37	67.18	1.71	0.0115934	33.2202	46.574	39.2449	38.4502	75.6554	59.2718	48.4082	85.3731
ENSMUSG00000030753	Prkrir	14.77	20.81	1.41	0.0410178	16.0607	17.8286	15.0574	10.1372	22.3153	17.0411	22.0995	21.8035
ENSMUSG00000026021	Sumo1	73.55	86.85	1.18	0.0455524	75.1339	77.1405	77.9671	63.9583	91.4884	84.9327	94.5537	76.4321
ENSMUSG00000001627	Ifrd1	94.1	247.8	2.63	0.0115319	109.749	120.077	66.4304	80.1399	263.06	134.323	211.477	382.324
ENSMUSG00000058240	Cryzl1	22.41	27.68	1.24	0.0189665	25.3284	21.817	20.6853	21.82	30.7854	28.5979	26.9916	24.3419
ENSMUSG00000014905	Dnajb9	83.74	109.4	1.31	0.0230751	90.6307	81.5742	89.164	73.5908	103.654	106.157	94.7534	133.044
ENSMUSG00000068349	Gml	2.06	7.65	3.71	0.0127742	1.61105	3.87599	1.16899	1.59814	6.89318	10.5544	3.23402	9.90665
ENSMUSG00000020132	Rab21	50.9	60.98	1.2	0.013236	51.2759	54.2623	50.6629	47.403	58.8386	54.9561	62.8677	67.2578
ENSMUSG00000066554	Gm10167	30.97	42.44	1.37	0.0125067	38.2787	30.7121	27.6981	27.1825	45.069	41.728	37.2751	45.6711
ENSMUSG00000021282	Eif5	46.85	65.91	1.41	0.0320446	49.3369	57.7497	46.451	33.8731	73.6761	60.8636	57.3927	71.6996
ENSMUSG00000082884	Gm13339	401.61	524.5	1.31	0.0453998	432.677	434.684	318.869	420.195	595.563	419.454	540.548	542.435
ENSMUSG00000023861	Mpc1	9.55	18.39	1.93	0.0271813	8.14237	14.0437	11.1624	4.84943	21.552	19.9021	18.5072	13.5865
ENSMUSG00000096965	3300005D01Rik	31.65	55.99	1.77	0.0139112	39.1955	26.3642	33.9528	27.1012	54.6521	59.5117	38.1407	71.6598
ENSMUSG00000042406	Atf4	61.35	91.81	1.5	0.042713	73.0754	63.0081	73.6074	35.7237	95.3054	85.4563	95.4935	91.0046
ENSMUSG00000050017	Pitpnb	20.82	27.45	1.32	0.0420324	22.5695	25.4396	20.0592	15.2263	28.8638	25.2667	28.6426	27.0259
ENSMUSG00000030057	Cnbp	166.3	195.86	1.18	0.0441996	173.276	191.467	159.78	140.659	203.031	197.445	193.548	189.419
ENSMUSG00000038903	Ccdc68	33.61	50.69	1.51	0.0453927	40.9156	27.8259	37.0886	28.5995	48.8912	38.3542	45.5324	69.972
ENSMUSG00000028879	Stx12	57.66	67.07	1.16	0.0386816	59.6075	63.1438	57.5666	50.3339	71.0916	61.4554	66.0938	69.6511
ENSMUSG00000092072	Gm4540	182.37	304.43	1.67	0.0160911	218.337	215.865	162.637	132.628	378.692	328.823	266.578	243.621
ENSMUSG00000040242	Fgfr1op2	23.72	32.06	1.35	0.0399895	24.5759	27.8332	24.4933	17.9751	37.5388	26.6586	33.2449	30.812
ENSMUSG00000057236	Rbbp4	25.45	34.94	1.37	0.0266476	31.3761	28.3587	23.2383	18.8183	33.3919	36.9878	35.2182	34.1513
ENSMUSG00000064068	Mtx1	37.94	52.31	1.38	0.0442064	37.8664	42.698	40.7582	30.4418	53.5517	66.9151	45.8356	42.9501
ENSMUSG00000025981	Coq10b	15.93	25.77	1.62	0.0199824	15.8884	15.2052	21.4311	11.1844	27.8747	22.1644	31.0662	21.9547
ENSMUSG00000031575	Ash2l	26.61	21.17	-1.26	0.0152061	26.8075	26.9235	29.1967	23.5157	20.0847	19.6598	24.5835	20.344
ENSMUSG00000044734	Serpinb1a	1083.05	1357.27	1.25	0.01773	1082.43	1141.29	1080.19	1028.3	1576.02	1373.02	1329.4	1150.63
ENSMUSG00000003518	Dusp3	8.04	17.24	2.14	0.0282109	9.62018	6.76084	9.36462	6.40209	9.7177	16.5647	14.6339	28.052
ENSMUSG00000037664	Cdkn1c	30.22	49.17	1.63	0.0306476	33.2302	34.648	28.5332	24.4797	45.4315	53.5563	32.7322	64.9435
ENSMUSG00000022184	Fbxo4	14.07	19.72	1.4	0.0490363	16.8579	14.9596	12.9454	11.5019	20.8335	20.4725	14.2705	23.3137
ENSMUSG00000005836	Gata6	29.61	45.26	1.53	0.0192631	32.1547	36.7371	27.0404	22.5136	48.7481	36.6559	41.7993	53.8398
ENSMUSG00000001158	Snrnp27	15.91	23.13	1.45	0.0291379	18.7184	19.8722	12.7406	12.2971	23.905	26.5692	20.4674	21.5586
ENSMUSG00000069011	Gm10254	73.1	95.77	1.31	0.00387857	80.6309	75.1293	70.0523	66.569	107.789	89.0805	94.5768	91.6312
ENSMUSG00000030417	Pdcd5	16.68	22.96	1.38	0.0368624	18.3353	15.6198	18.5787	14.1829	26.8494	26.6629	19.3631	18.9541
ENSMUSG00000067813	Xkr9	22.72	33.52	1.48	0.046504	25.5554	27.7218	22.7485	14.8581	40.1712	34.316	26.5591	33.0448
ENSMUSG00000074300	BC030870	54.32	46.38	-1.17	0.0426114	59.4176	52.0449	55.9221	49.899	41.4861	52.547	45.5593	45.9386
ENSMUSG00000026761	Orc4	15.49	20.7	1.34	0.00112407	16.235	15.1841	14.7934	15.7636	23.1594	20.7813	20.1706	18.6755
ENSMUSG00000021948	Prkcd	65.56	53.85	-1.22	0.0393613	69.1241	64.0654	73.0235	56.0216	50.4243	48.8588	59.8828	56.2256
ENSMUSG00000003623	Crot	70.39	58.08	-1.21	0.0285429	68.5874	70.1283	73.1295	69.7235	54.3663	49.3736	61.0441	67.5187
ENSMUSG00000075486	Commd6	40.64	62.17	1.53	0.0233018	40.5561	53.0222	39.4943	29.5035	71.5785	57.1331	50.8014	69.1473
ENSMUSG00000041737	Tmem45b	180.02	88.41	-2.04	0.0163267	169.197	181.794	233.362	135.723	143.426	82.9	71.466	55.8433
ENSMUSG00000030265	Kras	103	129.83	1.26	0.0221155	117.214	98.3532	98.6204	97.8038	154.528	123.651	120.164	120.997
ENSMUSG00000029328	Hnrnpdl	34.46	51.83	1.5	0.04736	44.764	39.719	26.1909	27.1703	66.3832	48.4565	40.6111	51.8643
ENSMUSG00000007777	0610009B22Rik	30.97	37.62	1.21	0.0493939	29.4153	34.1237	34.8995	25.4538	38.5506	40.5084	34.1479	37.2562
ENSMUSG00000078945	Naip2	42.72	32.81	-1.3	0.00857447	42.786	38.2972	45.9023	43.8884	33.4709	27.9883	37.0344	32.7658
ENSMUSG00000037280	Galnt6	104.93	90.73	-1.16	0.0481077	107.601	106.019	113.361	92.72	88.2028	83.4477	100.982	90.2826
ENSMUSG00000091955	Gm9844	40.47	64.93	1.6	0.0327453	44.9815	50.6193	43.7541	22.5192	59.0903	66.8269	62.4545	71.3454
ENSMUSG00000025408	Ddit3	9.43	18.81	1.99	0.0321046	11.1803	11.6504	8.57635	6.32575	15.2381	12.8864	16.4684	30.6483
ENSMUSG00000021112	Mpp5	34.39	44.54	1.3	0.0368852	37.9579	38.2253	35.1691	26.2097	40.9192	43.9743	42.6788	50.5734
ENSMUSG00000071072	Ptges3	40.07	59.59	1.49	0.0343028	41.4346	57.4397	32.7386	28.6844	57.6592	53.5837	64.086	63.0353
ENSMUSG00000058581	Gm5801	89.57	104.6	1.17	0.029359	96.7193	89.6403	91.9799	79.9405	114.871	105.348	101.84	96.3286
ENSMUSG00000025337	Sbds	60.6	78.78	1.3	0.012779	68.1026	56.3275	63.6382	54.314	84.1915	74.325	69.4133	87.1893
ENSMUSG00000079427	Mthfsl	23.93	34.76	1.45	0.00356954	20.9094	30.1945	22.0014	22.625	34.7013	35.618	34.3848	34.331
ENSMUSG00000025199	Chuk	35.08	41.57	1.19	0.0259901	35.2978	36.5218	34.9542	33.5449	48.1636	37.6289	41.0445	39.4531
ENSMUSG00000047281	Sfn	135.88	239.25	1.76	0.0241524	180.405	139.689	115.564	107.871	286.223	259.907	150.708	260.172
ENSMUSG00000046733	Gprc5a	15.54	31.86	2.05	0.025045	14.7129	10.7615	26.8127	9.85569	38.1411	38.9831	22.6306	27.6842
ENSMUSG00000031176	Dynlt3	53.76	65.34	1.22	0.0366339	55.6439	62.7018	49.0641	47.6435	63.8805	60.1421	64.7732	72.5522
ENSMUSG00000063406	Tmed5	18.06	24.58	1.36	0.0391717	19.0104	22.3946	15.9462	14.8904	26.7097	27.5281	24.3954	19.6728
ENSMUSG00000032328	Tmem30a	93.45	106.64	1.14	0.0258884	95.6257	101.805	90.7665	85.5921	108.489	112.615	99.447	106.021
ENSMUSG00000027274	Mkks	31.85	38.95	1.22	0.0276517	33.9225	31.7419	33.781	27.9567	45.0509	36.167	38.5719	35.9965
ENSMUSG00000083863	Gm13341	412.62	502.41	1.22	0.0468714	471.077	394.913	419.849	364.649	517.672	450.376	578.575	463.031
ENSMUSG00000028737	Aldh4a1	10.44	4.39	-2.38	0.0285131	17.4309	10.4448	6.98704	6.88981	2.32222	5.35856	4.69346	5.18593
ENSMUSG00000092358	Gm20430	6.07	21.73	3.58	0.013938	4.96567	15.5158	1.79354	2.01618	18.679	23.6059	19.1343	25.4887
ENSMUSG00000054474	Thnsl2	15.23	7.34	-2.07	0.0424241	11.4322	13.9872	18.5661	16.9397	11.3419	10.3479	2.85591	4.80237
ENSMUSG00000058704	Memo1	15.46	21.97	1.42	0.011586	15.4634	17.9982	15.4974	12.8863	23.7545	23.8848	17.7234	22.5307
ENSMUSG00000040681	Hmgn1	34.23	47.69	1.39	0.0341583	35.932	45.4347	27.112	28.4478	53.3683	49.5955	43.8978	43.8895
ENSMUSG00000028955	Vamp3	118.83	154.46	1.3	0.00659821	122.747	133.466	117.841	101.278	167.783	155.24	146.989	147.844
ENSMUSG00000021036	Sptlc2	150.48	214.32	1.42	0.041422	188.002	140.424	146.571	126.925	167.238	278.672	207.568	203.786
ENSMUSG00000046675	Tmem251	3.97	9.04	2.28	0.00392732	4.58577	4.67105	3.87146	2.74996	9.44576	7.92258	6.55708	12.2398
ENSMUSG00000021770	Samd8	17.59	28.06	1.6	0.00494951	18.4404	21.4361	15.9314	14.5434	29.1426	23.9468	26.2673	32.8974
ENSMUSG00000050243	Gm5446	31.44	39.5	1.26	0.0467601	36.9455	28.7159	30.314	29.7742	45.8346	40.1346	39.472	32.5451
ENSMUSG00000084957	Bbip1	14.07	19.83	1.41	0.0317088	14.9773	17.7426	11.6216	11.9224	23.9927	20.1827	16.9081	18.2409
ENSMUSG00000078154	Gm12184	19.51	27.46	1.41	0.0459413	22.4626	19.4242	23.2899	12.8625	26.7307	30.6838	28.5143	23.9131
ENSMUSG00000034343	Ube2f	23.7	32.37	1.37	0.0476026	22.9714	24.5114	28.5874	18.7468	37.8437	35.4937	30.9471	25.2001
ENSMUSG00000038510	Rpf2	12.82	22.27	1.74	0.00357675	15.2272	12.8128	10.4628	12.771	28.5718	21.3602	19.885	19.2758
ENSMUSG00000037960	1110007C09Rik	24.17	31.47	1.3	0.045494	27.6849	27.9978	23.5102	17.4749	32.916	30.5534	30.0522	32.3431
ENSMUSG00000069094	Pde7a	21.14	9.63	-2.2	0.00827147	18.2102	18.2107	27.7273	20.4287	7.00322	6.14709	12.4579	12.9198
ENSMUSG00000090114	Gm3076	34.12	47	1.38	0.0429754	34.7178	40.2339	38.8337	22.6848	48.9818	48.8831	46.7302	43.3908
ENSMUSG00000047446	Arl4a	113.04	156.75	1.39	0.045604	129.384	112.65	119.071	91.0448	175.257	190.086	121.455	140.185
ENSMUSG00000083563	Gm13340	907.46	1109.54	1.22	0.0468464	1049.42	854.522	923.585	802.329	1142.95	975.978	1268.21	1051.02
ENSMUSG00000021109	Hif1a	14.26	23.29	1.63	0.0011898	14.1584	17.0656	13.6332	12.1797	24.6109	20.8653	25.8291	21.8411
ENSMUSG00000051234	Rnf7	38.5	51.95	1.35	0.0247645	38.0821	48.1917	36.5101	31.2	51.5089	59.6995	49.673	46.9145
ENSMUSG00000063180	Gm10126	0	6.84	7	0.0313951	0	0	0	0	0	5.86234	15.8767	5.63121
ENSMUSG00000020205	Phlda1	21.06	45.11	2.14	0.0407616	28.2772	17.3686	27.0329	11.5594	72.7304	45.4375	29.304	32.9822
ENSMUSG00000026417	Pigr	184.24	88.56	-2.08	0.0301634	169.194	239.732	216.016	112.001	80.7404	61.2331	150.741	61.5084
ENSMUSG00000057113	Npm1	66.04	83.17	1.26	0.0296128	60.3965	77.3158	64.4354	62.008	98.2374	75.951	77.6141	80.8732
ENSMUSG00000036814	Slc6a20a	120.74	75.53	-1.6	0.0475609	106.432	116.294	167.723	92.5263	79.7064	63.2893	104.729	54.4064
ENSMUSG00000098265	Gm27517	38.69	4.78	-8.09	0.00627894	43.2275	38.4105	47.1526	25.9781	0.00377317	2.55246	6.37513	10.2061
ENSMUSG00000020390	Ube2b	53.74	66.52	1.24	0.0368426	57.7906	59.1158	53.15	44.9192	63.118	60.3154	66.3438	76.3127
ENSMUSG00000050549	5730508B09Rik	12.68	18.17	1.43	0.0316435	14.8972	15.1882	10.4698	10.1546	17.9475	14.9325	21.5979	18.1945
ENSMUSG00000049231	Gm12497	4.19	15.97	3.81	0.0200015	1.7029	3.49659	5.47949	6.06729	10.3416	26.4367	20.2861	6.82753
ENSMUSG00000042682	Selk	34.96	52.61	1.5	0.0256539	38.972	45.6746	30.6726	24.5268	56.7844	50.9606	57.2859	45.4057
ENSMUSG00000047714	Ppp1r2	49.94	72.69	1.46	0.0191183	50.8321	55.7705	51.0044	42.1556	64.6161	75.1291	58.7009	92.31
ENSMUSG00000056032	BC018473	11.73	2.73	-4.3	0.0317447	12.4515	18.3142	7.26355	8.88698	3.02503	7.91425	0	0
ENSMUSG00000028261	Ndufaf4	7.03	12.39	1.76	0.0235479	7.35629	10.2393	5.57285	4.97038	16.537	10.4885	12.2853	10.2583
ENSMUSG00000096340	Defa-ps10	9.45	0	-9	0.0292417	21.1452	7.4741	0	9.18896	0	0	0	0
ENSMUSG00000067017	Gm3608	38.66	55.04	1.42	0.00662555	43.105	42.1923	39.714	29.6248	57.433	56.1082	51.6471	54.9714
ENSMUSG00000055900	Tmem69	12.53	17.91	1.43	0.0299342	12.7435	15.0081	11.5295	10.8303	22.7277	15.5076	14.5931	18.7992
ENSMUSG00000047844	Bex4	6.32	17.99	2.85	0.0398055	5.76423	12.1433	3.92058	3.45482	9.09907	19.6535	11.3663	31.8328
ENSMUSG00000028266	Lmo4	22.7	29.13	1.28	0.0378869	27.6999	21.9419	22.2012	18.9744	30.8576	27.7782	32.5177	25.3544
ENSMUSG00000074922	Fam122a	13.41	20.27	1.51	0.0156795	18.0255	11.3696	13.1201	11.1352	19.7846	22.78	17.0102	21.4882
ENSMUSG00000081254	Gm12112	42.41	61.81	1.46	0.0412807	35.2561	58.8631	36.8682	38.6648	72.5295	68.6495	48.5076	57.5527
ENSMUSG00000041815	Poldip3	35.02	29.1	-1.2	0.00151315	35.8015	34.1667	36.4649	33.6491	29.2087	30.9326	26.9941	29.2579
ENSMUSG00000021832	Psmc6	14.45	21.44	1.48	0.00580245	14.3067	18.2717	13.6226	11.6084	23.143	21.4578	20.6252	20.5398
ENSMUSG00000067931	Zfp948	7.3	14.81	2.03	0.0482588	9.22976	8.88358	6.05404	5.04299	23.6017	9.23475	9.92177	16.486
ENSMUSG00000040613	Apobec1	39.44	57.91	1.47	0.00516981	43.4651	40.2085	42.8496	31.2485	61.2067	63.3957	56.1229	50.9162
ENSMUSG00000021403	Serpinb9b	6.48	17.13	2.64	0.0347157	4.37137	4.61504	11.5524	5.36369	16.8056	10.639	10.1356	30.9562
ENSMUSG00000029311	Hsd17b11	216.55	166.6	-1.3	0.0458322	249.165	187.785	243.581	185.663	162.09	160.494	198.275	145.525
ENSMUSG00000002797	Ggct	7.31	14.75	2.02	0.0111545	8.54004	7.45021	4.99514	8.26983	16.0843	19.3317	9.65076	13.918
ENSMUSG00000082154	Gm16464	25.69	33.41	1.3	0.0217959	29.4194	26.2715	23.3747	23.6969	38.3562	35.6451	28.7576	30.8791
ENSMUSG00000025856	Pdgfa	30.38	42.42	1.4	0.0356531	37.8178	33.0307	24.7873	25.8868	47.6284	33.9257	46.2206	41.9221
ENSMUSG00000024105	Themis3	95.24	70.58	-1.35	0.0113863	101.497	85.1191	111.541	82.7954	63.4649	72.9356	76.5281	69.3808
ENSMUSG00000096205	Gm22068	62.56	0	-63	0.0388196	47.6565	0	12.9349	189.648	0	0	0	0
ENSMUSG00000096403	Gm9825	30.02	36.36	1.21	0.0302996	30.8946	33.4047	30.799	24.9977	38.3891	38.0235	33.6305	35.4121
ENSMUSG00000022698	Naa50	20.95	29.97	1.43	0.0292272	21.7415	27.4964	17.972	16.5956	30.9819	24.6249	33.4744	30.787
ENSMUSG00000084235	Gm15421	199.53	273.37	1.37	0.0228741	209.118	241.153	198.573	149.262	263.785	305.624	266.551	257.5
ENSMUSG00000018900	Slc22a5	30.05	22.11	-1.36	0.0376214	33.7215	29.7749	34.2901	22.418	18.9649	22.5749	24.4972	22.3923
ENSMUSG00000085241	Snhg3	15.28	27.47	1.8	0.0412405	21.1253	21.7267	10.1747	8.11191	32.9999	26.5072	26.762	23.626
ENSMUSG00000025612	Bach1	56.64	77.41	1.37	0.0266793	58.4439	61.5354	61.6718	44.9288	95.1204	76.3869	69.2475	68.8776
ENSMUSG00000010025	Aldh3a2	105.69	83.34	-1.27	0.000354515	105.186	105.537	106.314	105.73	84.2379	82.4175	90.0296	76.6944
ENSMUSG00000029378	Areg	6.38	14.98	2.35	0.0217396	6.04865	5.42038	10.9115	3.14099	18.8562	17.6218	9.18581	14.2653
ENSMUSG00000003131	Pafah1b2	21.35	28.13	1.32	0.00425236	22.7306	23.5489	20.5455	18.5859	28.3596	28.1563	25.7945	30.2266
ENSMUSG00000027405	Nop56	9.53	14.75	1.55	0.0417931	10.2612	12.1439	8.60056	7.10072	17.94	10.1925	16.3584	14.51
ENSMUSG00000061244	Exoc5	28.63	35.03	1.22	0.0151405	28.3385	31.0307	29.5184	25.6477	37.7812	31.7804	33.0403	37.5221
ENSMUSG00000028960	Ube4b	43.39	32.21	-1.35	0.0189008	42.529	43.1328	50.1047	37.7881	31.3362	26.5351	38.1674	32.8073
ENSMUSG00000036873	2410004B18Rik	11.32	17.12	1.51	0.0317895	12.2886	14.2587	11.8269	6.89486	17.6295	16.3564	18.7232	15.7797
ENSMUSG00000032398	Snapc5	56.19	77.66	1.38	0.0123984	53.9585	68.4801	55.7119	46.6002	77.647	83.8923	81.8474	67.2439
ENSMUSG00000020954	Strn3	20.15	26.88	1.33	0.0110315	20.65	21.5146	19.8162	18.6078	30.2734	21.7474	28.0914	27.4035
ENSMUSG00000049775	Tmsb4x	2827.44	3585.53	1.27	0.0265542	3021.7	3042.29	2921.65	2324.13	3617.51	3799.54	3078.74	3846.31
ENSMUSG00000030452	Nipa2	84.56	106.32	1.26	0.0456325	88.0719	103.274	77.1754	69.7333	110.432	103.052	95.938	115.861
ENSMUSG00000020458	Rtn4	68.84	102.77	1.49	0.0338235	67.5369	74.9536	83.3005	49.5733	104.018	80.3625	98.1572	128.527
ENSMUSG00000042396	Rbm7	43.18	54.32	1.26	0.0477757	44.0384	46.5754	44.843	37.2454	60.9536	61.7338	48.3507	46.2244
ENSMUSG00000094685	Gm5900	20.81	29.22	1.4	0.0367809	24.9645	19.8414	22.0542	16.3651	30.1939	31.2473	22.1613	33.289
ENSMUSG00000021114	Atp6v1d	42.17	56.18	1.33	0.0211902	42.2684	48.0231	44.167	34.216	56.4326	57.4512	47.549	63.2953
ENSMUSG00000024487	Yipf5	48.71	65.78	1.35	0.0417449	52.8531	60.6596	38.7404	42.5692	78.1532	58.8176	60.6363	65.5032
ENSMUSG00000071533	Pcnp	24.86	34.35	1.38	0.0176444	30.7624	25.5288	20.3805	22.7773	34.0627	29.823	35.1436	38.3859
ENSMUSG00000024513	Mbd2	36.27	48.74	1.34	0.0415693	39.0564	39.6565	37.8643	28.5133	53.7234	42.783	41.0355	57.4296
ENSMUSG00000049799	Lrrc19	180.2	152.24	-1.18	0.031947	181.162	177.677	190.055	171.889	165.904	169.3	136.543	137.223
ENSMUSG00000041220	Elovl6	23	33.15	1.44	0.0189751	23.8956	28.4472	22.4286	17.2209	38.4859	29.2117	32.4437	32.4616
ENSMUSG00000049502	Dtx3l	30.88	20.81	-1.48	0.0132332	33.4091	28.6335	25.7732	35.693	18.0142	17.6197	25.4352	22.1898
ENSMUSG00000083688	Gm13743	14.14	20.13	1.42	0.0410685	15.4044	16.5883	13.9354	10.6384	19.5553	25.5384	19.3924	16.0419
ENSMUSG00000075391	Gm13443	359.22	169.27	-2.12	0.033443	387.01	470.429	303.532	275.903	242.242	88.4789	250.234	96.1335
ENSMUSG00000026692	Fmo4	45.49	37.84	-1.2	0.0276465	46.3298	49.706	46.4263	39.481	41.3401	39.3827	35.8815	34.7632
ENSMUSG00000091512	Lamtor3	14.92	21.54	1.44	0.0472362	15.5275	17.3157	16.6571	10.1652	19.1881	22.122	17.9564	26.9092
ENSMUSG00000039942	Ptger4	31.11	42.72	1.37	0.0271658	29.0119	26.8748	39.9	28.6432	38.2893	44.8087	37.8088	49.9796
ENSMUSG00000029715	Pop7	15.28	20.87	1.37	0.0382228	14.8127	16.9409	17.6274	11.7349	21.1715	25.0397	19.9821	17.2981
ENSMUSG00000022865	Cxadr	50.18	70.27	1.4	0.0187285	51.7114	58.2482	53.0555	37.7032	77.2781	62.4136	65.5808	75.8188
ENSMUSG00000037197	Rbm17	20.67	29.16	1.41	0.00602795	19.5592	22.7188	17.3012	23.1081	30.3625	29.5458	31.5093	25.22
ENSMUSG00000020173	Cobl	118.3	84.95	-1.39	0.0274049	118.344	113.883	134.595	106.376	97.6913	67.9362	103.481	70.679
ENSMUSG00000001833	2020-09-07	14.28	20.99	1.47	0.0304759	14.508	19.3123	12.5205	10.7903	24.1053	17.5107	22.5101	19.8499
ENSMUSG00000021824	Ap3m1	18.66	24.84	1.33	0.0193893	21.1961	20.3603	17.9131	15.1838	28.1986	24.1428	21.8533	25.1657
ENSMUSG00000103278	RP24-468O23.2	20.07	51.43	2.56	0.0139996	16.7382	35.6061	12.6596	15.2868	68.8141	30.8575	46.6576	59.3819
ENSMUSG00000038967	Pdk2	61.83	43.41	-1.42	0.0441327	61.2999	58.8945	76.3604	50.7688	39.9672	34.2688	59.0369	40.3871
ENSMUSG00000042043	Tbca	10.14	15.35	1.51	0.00532271	10.2857	12.4794	9.53428	8.26213	17.5611	14.2071	14.1709	15.4595
ENSMUSG00000020460	Rps27a	20.72	30.83	1.49	0.0229865	19.402	25.0938	24.0651	14.3283	31.0137	35.3997	28.285	28.6095
ENSMUSG00000050900	Gm7327	41.26	56.1	1.36	0.0153352	45.4783	41.2498	39.9881	38.3289	69.0511	57.0006	50.3576	47.978
ENSMUSG00000058672	Tubb2a	25.4	42.17	1.66	0.0184021	27.4792	19.4443	36.0812	18.5961	34.8714	46.1148	42.8596	44.8531
ENSMUSG00000051223	Bzw1	61.77	84.21	1.36	0.0463626	61.5937	82.6569	58.2756	44.552	93.0302	76.8001	83.0711	83.9476
ENSMUSG00000024774	Ankrd22	1.33	6.63	4.98	0.00541547	0.872999	2.02126	1.79976	0.609061	3.41326	11.4999	6.79633	4.81148
ENSMUSG00000001707	Eef1e1	14.07	19.6	1.39	0.043408	13.5849	17.1777	11.761	13.7376	25.2684	19.3513	18.1246	15.6417
ENSMUSG00000030061	Uba3	19.87	28.67	1.44	0.00703088	19.9016	23.3182	19.4214	16.8483	33.889	27.1313	25.2122	28.4661
ENSMUSG00000020182	Ddc	37.38	28.22	-1.32	0.00199533	36.321	41.4303	36.8855	34.8818	30.7495	27.5947	29.0153	25.5356
ENSMUSG00000078134	Gm12355	12.22	20.67	1.69	0.0208668	12.508	15.1254	9.82892	11.4348	23.2588	25.9453	13.8513	19.622
ENSMUSG00000078453	Abracl	55.42	70.38	1.27	0.0458065	58.3863	67.0182	50.1416	46.1175	78.2331	72.9041	69.2695	61.1259
ENSMUSG00000008136	Fhl2	22.75	29.48	1.3	0.0314004	26.1803	22.3537	24.3428	18.1394	28.0552	29.0721	26.792	33.9872
ENSMUSG00000030304	Ergic2	70.2	87.21	1.24	0.0290488	85.4583	64.0044	67.9221	63.4064	96.5051	83.1059	85.5463	83.6801
ENSMUSG00000071528	Usmg5	35.17	60.78	1.73	0.00678189	41.8246	37.7023	37.7967	23.3649	63.421	68.3155	57.806	53.5832
ENSMUSG00000047496	Rnf152	19.82	6.48	-3.06	0.0162904	19.3172	19.3793	28.8411	11.7409	4.44294	13.5606	5.19945	2.69765
ENSMUSG00000019897	Ccdc59	9.68	15.17	1.57	0.0191363	9.79842	12.2655	9.64205	7.01027	17.2809	14.2008	11.9701	17.2381
ENSMUSG00000022635	Zcrb1	22.31	29.88	1.34	0.0430535	21.0006	27.1977	20.8485	20.2034	38.1123	28.6462	27.1556	25.606
ENSMUSG00000034120	Srsf2	90.01	135.96	1.51	0.0365935	98.401	125.048	69.671	66.9358	165.452	129.462	122.034	126.903
ENSMUSG00000084830	Gm14539	293.48	448.09	1.53	0.0448809	388.553	359.848	219.07	206.429	425.117	526.556	469.33	371.351
ENSMUSG00000020397	Med7	16.1	23.03	1.43	0.0374956	17.1941	18.928	17.3165	10.9715	27.5982	20.1565	23.0778	21.2893
ENSMUSG00000072704	2700089E24Rik	39.44	53.84	1.37	0.0394667	43.6762	46.0368	39.9412	28.111	54.243	46.4744	60.7938	53.8295
ENSMUSG00000050071	Bex1	12.52	19.69	1.57	0.0337132	11.7764	17.9098	11.1618	9.22221	19.6679	25.4228	17.2487	16.4045
ENSMUSG00000025243	Slc6a20b	13.17	7.4	-1.78	0.0337018	12.4898	10.1453	20.3056	9.75357	6.12601	7.19954	9.70514	6.57728
ENSMUSG00000040701	Ap1g2	29.24	34.43	1.18	0.0443083	24.7092	30.0864	29.7392	32.4443	33.3842	34.4322	32.418	37.482
ENSMUSG00000070372	Capza1	54.49	34.71	-1.57	0.0222447	55.5387	62.0461	49.9599	50.4117	51.8446	31.6279	26.8343	28.5427
ENSMUSG00000001098	Kctd10	74.96	92.79	1.24	0.0393804	77.5418	84.1515	78.1859	59.968	82.7221	95.0216	94.6936	98.7337
ENSMUSG00000101970	RP23-32A8.1	36.5	63.19	1.73	0.0101634	45.7547	40.7482	33.2477	26.2659	72.5172	58.0746	50.0484	72.1311
ENSMUSG00000027746	Ufm1	54.33	72.54	1.34	0.0294449	66.791	57.3105	50.6093	42.6116	75.6894	78.1741	63.5942	72.7005
ENSMUSG00000041079	Rwdd2b	35.99	27.9	-1.29	0.0106374	39.8827	32.75	38.9088	32.4265	27.0516	28.1307	31.0109	25.3964
ENSMUSG00000031601	Cnot7	40.04	53	1.32	0.0309284	42.894	49.8653	34.2069	33.2028	58.2005	50.2738	49.0215	54.4867
ENSMUSG00000030423	Pop4	8.42	14.73	1.75	0.025151	9.2301	9.3682	8.14812	6.94087	9.41177	20.4356	13.2917	15.7955
ENSMUSG00000052681	Rap1b	107.82	141.68	1.31	0.00395676	110.177	120.728	98.3081	102.062	150.005	149.234	126.355	141.145
ENSMUSG00000032673	Prorsd1	28.51	38.65	1.36	0.0137334	30.8781	31.8747	23.68	27.5894	43.7115	40.3334	33.2411	37.3137
ENSMUSG00000028156	Eif4e	16.96	24.97	1.47	0.0338567	17.0095	22.3855	16.2065	12.2348	31.0498	23.1693	23.9458	21.7218
ENSMUSG00000081248	Gm13787	7.25	56.31	7.77	0.0239145	0	14.352	14.6457	0	28.6599	31.7598	58.1766	106.661
ENSMUSG00000092325	Gm18284	38.66	46.72	1.21	0.0372584	41.6896	37.1129	39.3732	36.4595	54.3495	41.848	42.2102	48.4905
ENSMUSG00000069516	Lyz2	29.11	14.73	-1.98	0.0488962	48.0829	20.9954	19.627	27.7298	13.8434	9.13257	15.0473	20.9033
ENSMUSG00000027690	Slc2a2	23.49	60	2.55	0.0178467	20.5878	44.7958	14.5458	14.0229	82.1942	43.1776	44.175	70.4343
ENSMUSG00000052419	2610001J05Rik	20.42	27.95	1.37	0.014153	22.4661	21.7523	20.4115	17.0616	25.2503	29.1254	24.5547	32.8653
ENSMUSG00000027346	Gpcpd1	8.14	14.15	1.74	0.0135995	9.79393	9.03943	7.43901	6.29023	13.1308	10.9781	13.0183	19.4577
ENSMUSG00000027829	Ccnl1	9.63	15.93	1.65	0.0168105	10.9016	9.69795	10.459	7.47623	19.7625	11.3782	14.4988	18.0908
ENSMUSG00000043336	Filip1l	15.08	29.42	1.95	0.0185656	19.5414	11.0186	18.1326	11.6235	24.902	21.0075	41.6812	30.0783
ENSMUSG00000022895	Ets2	42.55	57.38	1.35	0.030763	43.3593	48.7069	47.5263	30.6192	61.7942	52.9328	58.2615	56.5222
ENSMUSG00000037949	Ano10	32.3	23.34	-1.38	0.0247805	28.0206	32.7967	39.685	28.7054	18.8843	22.8595	25.7901	25.8149
ENSMUSG00000099662	Ppp1r2-ps2	51.25	68.49	1.34	0.038268	57.741	52.2627	57.0993	37.8918	65.6022	63.0363	64.9382	80.3707
ENSMUSG00000033186	Mzt1	18.1	24.29	1.34	0.0129816	18.3011	19.9477	18.2942	15.8721	24.2936	20.0391	25.0014	27.8245
ENSMUSG00000023078	Cxcl13	7.49	1.73	-4.33	0.0288351	15.9436	3.5208	4.40747	6.07974	3.21608	0.585656	0.792882	2.30932
ENSMUSG00000044641	Pard6b	24.45	34.56	1.41	0.0475701	27.9264	25.8913	27.864	16.1162	35.1398	34.8506	28.7839	39.4845
ENSMUSG00000015290	Ubl4	17.93	23.59	1.32	0.0270546	19.063	20.986	17.8285	13.8467	25.3243	23.9434	24.1726	20.9188
ENSMUSG00000004633	Chn2	11.16	17.09	1.53	0.0309899	13.2845	13.4597	10.5588	7.35006	20.7406	17.2001	14.4864	15.9421
ENSMUSG00000083899	Gm12346	29.99	44.77	1.49	0.024033	31.263	38.1995	24.3481	26.1452	49.3871	34.3355	51.0819	44.265
ENSMUSG00000037643	Prkci	11.04	17.66	1.6	0.0439354	10.9846	13.823	10.4919	8.86552	16.5769	12.595	15.7922	25.6953
ENSMUSG00000074482	Gm16589	14.52	20.92	1.44	0.00728464	16.3511	14.664	12.6434	14.4055	24.5711	19.5271	22.0776	17.4963
ENSMUSG00000102824	RP23-411B11.2	182.29	251.92	1.38	0.00854702	202.924	192.401	180.007	153.845	275.929	277.145	236.326	218.267
ENSMUSG00000035337	Uchl4	21.46	34.55	1.61	0.0387905	24.9668	29.0265	17.8894	13.9395	38.5816	39.4809	25.8499	34.2836
ENSMUSG00000060636	Rpl35a	2.88	9.49	3.3	0.00682895	2.23726	3.11678	3.61756	2.52953	5.92595	5.50955	13.3536	13.179
ENSMUSG00000069188	Gm13192	3.78	13.81	3.65	0.0376734	0	4.90637	10.2003	0	14.4565	13.42	14.4543	12.9039
ENSMUSG00000099397	Gm7809	85.7	115.25	1.34	0.018476	103.488	80.9963	76.6805	81.6391	120.265	119.502	94.7758	126.443
ENSMUSG00000067736	Gm10222	39.22	45.38	1.16	0.0356936	42.1245	38.421	36.2365	40.1118	50.3739	40.8917	44.5188	45.7301
ENSMUSG00000019979	Apaf1	13.7	23.87	1.74	0.00908769	12.991	16.1327	11.4722	14.2104	26.7803	18.6406	30.6946	19.3632
ENSMUSG00000005846	Rsl1d1	31.64	42.08	1.33	0.0357203	33.1746	33.7424	25.68	33.9786	51.694	40.2047	41.2044	35.2146
ENSMUSG00000028945	Rheb	39.48	49.97	1.27	0.0292025	42.2616	46.0091	35.3937	34.2543	50.2438	48.3787	56.166	45.0901
ENSMUSG00000030643	Rab30	30.85	76.35	2.47	0.0320522	46.9224	34.3412	27.9167	14.2122	77.8723	79.7429	38.4883	109.278
ENSMUSG00000026321	Tnfrsf11a	19.09	12.68	-1.51	0.0159631	21.2788	20.7614	20.5404	13.7935	10.6855	13.5034	12.3841	14.135
ENSMUSG00000028322	Exosc3	11.07	16.28	1.47	0.0393449	11.9959	13.2106	9.55713	9.52792	20.5428	16.6733	16.2542	11.6602
