# Supplementary material for: Network-Based Bioinformatics Highlights Broad Importance of Human Milk Hyaluronan
Source: Int J Mol Sci. 2024 Nov 26;25(23):12679. doi: 10.3390/ijms252312679 (PMC11641400; doi:10.3390/ijms252312679)
Supplement: Supplementary file 1 [file ijms-25-12679-s001.zip › Table S2.xlsx]

## Sheet: CNTL_vs_HA_All_genes_FDR
Gene	Common_name	Control_mean	Treatment_mean	Fold_change	P-value	Cntl8	Cntl2	Cntl4	Cntl6	HA9	HA3	HA6	HA1
ENSMUSG00000100405	Gm28911	0	193.66	194	0.355918	0	0	0	0	774.66	0	0	0
ENSMUSG00000046623	Gjb4	0.03	2.17	72.33	0.114325	0	0	0.0357051	0.0968233	3.22099	0.139662	5.27185	0.0666403
ENSMUSG00000096327	Gm21980	0	68.53	69	0.13398	0	0	0	0	134.304	0	139.805	0
ENSMUSG00000078901	Gm14440	0.02	1.36	68	0.347046	0.0207588	0.00979331	0.0550797	0	5.348	0.0415264	0.031195	0.019613
ENSMUSG00000078872	Gm14401	0.02	0.72	36	0.0466689	0	0	0.0950663	0	1.47698	0	0.740148	0.664078
ENSMUSG00000023992	Trem2	0.01	0.35	35	0.00872661	0	0	0.041435	0	0.59618	0.117659	0.319906	0.367982
ENSMUSG00000082006	Gm13649	0.02	0.41	20.5	0.00597392	0	0	0.0890004	0	0.478468	0.169602	0.338759	0.639835
ENSMUSG00000096986	4930509E16Rik	0.01	0.18	18	0.12517	0.0452146	0	0	0	0	0.397284	0.0401443	0.294824
ENSMUSG00000087484	2900089D17Rik	0.01	0.17	17	0.11123	0	0	0	0.0261823	0	0.0756738	0.184293	0.41679
ENSMUSG00000081748	Gm14870	0	16.88	17	0.133975	0	0	0	0	0	0	33.8059	33.7172
ENSMUSG00000083796	Gm13369	0.01	0.17	17	0.0759501	0.0573193	0	0	0	0.298608	0	0.101847	0.267263
ENSMUSG00000086868	Gm15883	0.01	0.17	17	0.25612	0	0.0263989	0	0	0	0.116305	0	0.554652
ENSMUSG00000089951	Gm14435	0.12	1.96	16.33	0.165164	0	0.0736601	0.0764409	0.341091	5.11288	0.0774065	0.0773271	2.57272
ENSMUSG00000026818	Cel	0.01	0.15	15	0.388012	0	0	0	0.0320767	0	0.597755	0	0
ENSMUSG00000015093	Clic3	0.01	0.15	15	0.228816	0.0570884	0	0	0	0.429993	0	0.172098	0
ENSMUSG00000031789	Cngb1	0.01	0.15	15	0.0191775	0	0	0.0512223	0	0.0315248	0.153592	0.218917	0.201192
ENSMUSG00000074026	Gm6091	0	13.7	14	0.137414	0	0	0	0	18.069	0	36.7308	0
ENSMUSG00000066000	2610305D13Rik	0.11	1.54	14	0.219452	0.318255	0	0	0.126221	0.0484367	0.346634	5.19523	0.556691
ENSMUSG00000079235	Ccdc13	0.01	0.14	14	0.0764275	0.0563577	0	0	0	0.24807	0.220255	0	0.0931074
ENSMUSG00000000766	Oprm1	0.01	0.14	14	0.0788499	0	0.0557467	0	0	0	0.243032	0.0886946	0.237375
ENSMUSG00000086848	Lce6a	1.28	16.82	13.14	0.1026	3.19571	1.36814	0	0.541888	8.80242	11.2825	0.299613	46.8962
ENSMUSG00000057967	Fgf18	0.03	0.39	13	0.121062	0.0570165	0	0	0.0774319	0.0495025	0.842269	0.607875	0.0531679
ENSMUSG00000073514	Dok6	0.01	0.13	13	0.0818249	0	0	0.035837	0	0	0.245315	0.22313	0.0668602
ENSMUSG00000098232	Gm3671	0.01	0.13	13	0.0349516	0	0	0.0556694	0	0.242415	0.109138	0.0992343	0.0520786
ENSMUSG00000007944	Ttc9b	0.01	0.13	13	0.130108	0	0	0.0498485	0	0.0441772	0	0.283453	0.178335
ENSMUSG00000052371	Hoxd3os1	0.07	0.9	12.86	0.00369963	0.0295918	0.204772	0.0295337	0	0.821124	1.41516	0.964764	0.389524
ENSMUSG00000022863	Btg3	0.11	1.4	12.73	0.00431557	0	0.0976922	0.186832	0.149108	2.19306	0.501799	1.66265	1.23091
ENSMUSG00000013338	Fer1l4	0.01	0.12	12	0.412605	0.00742689	0.0458635	0	0	0	0	0.462633	0.00689426
ENSMUSG00000098186	Gm7132	0.01	0.12	12	0.0197545	0	0	0.0573514	0	0.199867	0.112458	0.10225	0.053665
ENSMUSG00000072476	Gm9008	0.01	0.12	12	0.428593	0	0	0	0.0563325	0.468271	0	0	0
ENSMUSG00000020916	Krt36	0.01	0.12	12	0.103758	0.0302057	0.0267475	0	0	0.0522113	0.294592	0.0535954	0.0842941
ENSMUSG00000086264	Gm15850	0.01	0.12	12	0.224601	0.023946	0.0211825	0	0	0.347865	0.140065	0	0
ENSMUSG00000072596	Ear2	0.31	3.45	11.13	0.250039	0.913871	0.249498	0	0.0723425	0	4.92354	0	8.85731
ENSMUSG00000000202	Btbd17	0.01	0.11	11	0.23998	0	0.0518375	0	0	0	0.317952	0.130357	0
ENSMUSG00000030350	Prmt8	0.01	0.11	11	0.02691	0.017478	0.0308889	0	0	0.030146	0.0851558	0.18595	0.146155
ENSMUSG00000079502	1700101E01Rik	0.01	0.11	11	0.224925	0	0.0504067	0	0	0.0245964	0.333677	0	0.100812
ENSMUSG00000020892	Aloxe3	0.04	0.44	11	0.0341318	0.0351701	0	0.0746548	0.0388313	0.630521	0.671358	0.0221016	0.445679
ENSMUSG00000103759	RP23-99I7.2	0.09	0.97	10.78	0.0774265	0	0.356515	0	0	1.04408	0	2.08576	0.736925
ENSMUSG00000026765	Lypd6b	0.03	0.31	10.33	0.0822528	0.0158737	0.0899772	0	0.0175312	0.266223	0.727894	0.159078	0.0750196
ENSMUSG00000041809	Efhc1	0.03	0.31	10.33	0.15087	0.0340497	0.016088	0.0361259	0.0188041	0.218113	0.0511189	0.102376	0.873759
ENSMUSG00000100672	Gm28404	0.05	0.51	10.2	0.242617	0.190859	0	0	0	0.508005	0	1.53739	0
ENSMUSG00000091754	Gm3636	0.01	0.1	10	0.19645	0.0287163	0	0	0	0.0496242	0.291744	0.0254744	0.0267089
ENSMUSG00000081979	Rps8-ps3	0.02	0.2	10	0.124635	0	0	0.0800228	0	0.286082	0.456901	0.0760758	0
ENSMUSG00000104252	Pcdha4	0.01	0.1	10	0.0314808	1.38991e-139	4.11229e-29	1.57171e-182	0.0541337	0.0377632	0.0652444	0.152852	0.128455
ENSMUSG00000072599	Ear-ps2	0	9.67	10	0.134118	0	0	0	0	0	18.0531	0	20.6378
ENSMUSG00000055235	Wdr86	0.01	0.1	10	0.0393482	0	0.0180526	0.0203889	0	0	0.119409	0.144853	0.132844
ENSMUSG00000095616	Gm26244	0	10.42	10	0.134026	0	0	0	0	0	21.6863	19.9814	0
ENSMUSG00000030050	Gkn1	0.01	0.1	10	0.450001	0	0	0	0.0594714	0.380268	0	0	0
ENSMUSG00000085936	2610307P16Rik	0.03	0.29	9.67	0.194317	0	0.130056	0	0	0	0	0.610013	0.555539
ENSMUSG00000023391	Dlx2	0.02	0.19	9.5	0.0617734	0.038859	0.0343489	0	0.0262057	0.033523	0.106764	0.366828	0.270839
ENSMUSG00000083611	Gm8832	0.04	0.37	9.25	0.0824426	0	0.178696	0	0	0.353093	0.742683	0.368966	0
ENSMUSG00000030562	Nox4	0.24	2.19	9.13	0.290559	0.204544	0.447658	0.134126	0.162748	0.439187	0.231988	0.337873	7.767
ENSMUSG00000073779	Lrp8os2	0.02	0.18	9	0.280897	0.0655814	0	0	0	0.0136099	0.0615367	0.0419924	0.616337
ENSMUSG00000084079	Gm11631	0	9.04	9	0.355918	0	0	0	0	0	36.174	0	0
ENSMUSG00000093437	Gm20702	0.03	0.27	9	0.342239	0.13432	0	0	0	0	0.136032	0.948923	0
ENSMUSG00000085610	Gm14747	0.01	0.09	9	0.345626	0	0	0.0573514	0	0	0.0562292	0	0.32199
ENSMUSG00000049092	Gpr137c	0.02	0.18	9	0.0260245	0.0278646	0	0.0590962	0	0.0781167	0.307109	0.100669	0.233947
ENSMUSG00000063388	BC023105	0.01	0.09	9	0.218922	0	0	0	0.0357857	0	0.0648847	0.0324664	0.275679
ENSMUSG00000097557	C130060C02Rik	0.01	0.09	9	0.114513	0.0354739	0	0	0	0.0332112	0.142279	0	0.167908
ENSMUSG00000097413	A830052D11Rik	0.01	0.09	9	0.12211	0.0482622	0	0	0	0	0.188512	0.128571	0.0449691
ENSMUSG00000103268	AC161246.1	0.01	0.09	9	0.0287615	0	0	0.0470804	0	0.0412854	0.0887482	0.0666665	0.157182
ENSMUSG00000097193	Gm26664	0.02	0.18	9	0.119139	0	0	0.0710619	0	0	0.0675374	0.269976	0.38232
ENSMUSG00000028972	Car6	0.01	0.09	9	0.163491	0	0	0	0.0478351	0.0726936	0.241528	0.0627649	0
ENSMUSG00000100335	2310008N11Rik	0.03	0.27	9	0.051278	0	0	0.12636	0	0	0.374777	0.340393	0.358162
ENSMUSG00000081122	Gm13678	0.06	0.53	8.83	0.463907	0.259326	0	0	0	0	2.12937	0	0
ENSMUSG00000075552	Cyp3a41b	0.16	1.41	8.81	0.289771	0.238936	0.169088	0.0954146	0.129012	0.103141	0.419274	0.211909	4.88697
ENSMUSG00000054203	Ifi205	0.75	6.47	8.63	0.104826	1.02026	0.981001	0.628064	0.382823	2.37058	4.34391	0.558386	18.627
ENSMUSG00000082176	Gm13163	0.14	1.2	8.57	0.177656	0	0	0	0.541155	1.0268	3.40581	0	0.362378
ENSMUSG00000081842	Rap1a-ps2	0.02	0.17	8.5	0.230942	0.0956743	0	0	0	0.0909068	0.482556	0	0.091002
ENSMUSG00000072944	Nup62cl	0.02	0.17	8.5	0.0366308	0.0493252	0.0436381	0	0	0.0425899	0.268168	0.239416	0.11465
ENSMUSG00000041735	Gm13178	0.24	2.02	8.42	0.313871	0.0871803	0.657649	0.173895	0.0590526	0.830702	0.255312	0	6.98293
ENSMUSG00000075297	H60b	0.03	0.25	8.33	0.0570355	0.080799	0.0383781	0	0	0	0.243176	0.324375	0.420867
ENSMUSG00000083573	Gm7312	0.04	0.33	8.25	0.269488	0	0.161912	0	0	0.316162	0	0	1.00932
ENSMUSG00000103310	PCDHA9	0.01	0.08	8	0.229142	0.0251435	0.0328463	2.61893e-198	0	4.34972e-199	4.25361e-43	0.133499	0.174648
ENSMUSG00000102367	Kiss1	0.02	0.16	8	0.435756	0.0804481	8.88253e-09	4.50041e-29	0	6.0336e-09	5.77121e-25	1.15743e-11	0.646733
ENSMUSG00000048148	Nwd1	0.01	0.08	8	0.183623	0.0258905	0.00415698	0.01928	0	0.217005	0.0264701	0.0176787	0.0625197
ENSMUSG00000080703	Gm13183	0.02	0.16	8	0.348488	0	0	0.0771022	0	0	0	0.550975	0.0723516
ENSMUSG00000050334	C130071C03Rik	0.01	0.08	8	0.162908	0.00973965	0	0.0310117	0	0	0.0194822	0.184713	0.111994
ENSMUSG00000095210	Ighv5-9-1	0.12	0.95	7.92	0.105837	0	0	0	0.483571	0	0.677827	2.14541	0.973419
ENSMUSG00000081248	Gm13787	7.25	56.31	7.77	0.0239145	0	14.352	14.6457	0	28.6599	31.7598	58.1766	106.661
ENSMUSG00000016758	Bik	0.03	0.23	7.67	0.0125624	0.0451775	0.0429688	0.0478658	0	0.0847932	0.362746	0.272123	0.214001
ENSMUSG00000092480	Gm20495	0.33	2.5	7.58	0.302309	1.33686	0	0	0	7.52174	0	2.49582	0
ENSMUSG00000082550	Gm12344	0.14	1.06	7.57	0.0827098	0	0	0	0.574835	1.08965	2.00749	0	1.15357
ENSMUSG00000038665	Dgki	0.02	0.15	7.5	0.0723771	0.0399731	0.0176381	0.0244958	0	0.095611	0.00973212	0.268573	0.222675
ENSMUSG00000091887	Gm17053	0.04	0.3	7.5	0.0104498	0.161441	0	0	0	0.285245	0.158909	0.288499	0.455797
ENSMUSG00000072674	Plac9b	0.02	0.15	7.5	0.305292	0	0	0	0.0727351	0.046502	0.500857	0	0.0499595
ENSMUSG00000072591	5930412G12Rik	0.02	0.15	7.5	0.359957	0.0469133	0	0	0.0316615	0.557846	0.022867	0.0354804	0
ENSMUSG00000092261	Gm20519	0.07	0.52	7.43	0.0198604	0	0.293775	0	0	0.860339	0.317348	0.287112	0.607573
ENSMUSG00000102187	RP24-210L3.2	0.08	0.59	7.38	0.374361	0.132626	0	0	0.182635	0.233266	0	0	2.11662
ENSMUSG00000101585	1600010M07Rik	0.06	0.44	7.33	0.0905354	0.22273	0	0	0	0	0.436916	0.396922	0.915146
ENSMUSG00000097640	Gm20033	0.03	0.22	7.33	0.455079	0	0	0.124917	0	0	0	0.872334	0
ENSMUSG00000055567	Unc80	0.07	0.51	7.29	0.119159	0.069198	0.0364951	0.0618765	0.107384	0.199117	0.0209655	0.679605	1.15843
ENSMUSG00000051703	Tmem198	0.04	0.29	7.25	0.0527256	0.108958	0	0.0354099	0	0.346035	0	0.350231	0.46091
ENSMUSG00000026018	Ica1l	0.04	0.29	7.25	0.164458	0.06846	0.0483641	0	0.0368934	0.0472001	0.0133367	0.417293	0.682105
ENSMUSG00000030054	Gp9	0.09	0.64	7.11	0.00856627	0	0.0526151	0.233788	0.0611228	0.467299	0.776293	0.997926	0.313971
ENSMUSG00000087265	Gm12349	0.02	0.14	7	0.0466563	0.0744426	0	0	0	0.140732	0.074934	0.0748644	0.282751
ENSMUSG00000021268	Meg3	0.04	0.28	7	0.0998064	0.0527422	0.00647895	0.019478	0.0735609	0.393916	0.0114589	0.588169	0.142583
ENSMUSG00000055003	Lrtm2	0.01	0.07	7	0.188555	0	0.0484851	0	0	0.0118278	0.0267417	0.182509	0.0637444
ENSMUSG00000069911	Fam196b	0.01	0.07	7	0.172813	0.0382504	0.0128681	0	0.00753199	0.0317254	0.00682324	0.15723	0.0709117
ENSMUSG00000021135	Slc10a1	0.01	0.07	7	0.014985	0	0	0	0.0407354	0.078154	0.0293981	0.106969	0.0841191
ENSMUSG00000097236	4831440E17Rik	0.01	0.07	7	0.262538	0	0.0384316	0	0	0	0	0.202988	0.0766168
ENSMUSG00000063180	Gm10126	0	6.84	7	0.0313951	0	0	0	0	0	5.86234	15.8767	5.63121
ENSMUSG00000081084	Gm5638	0.01	0.07	7	0.01242	0	0	0	0.0348568	0.0294872	0.0947985	0.0632479	0.0895073
ENSMUSG00000051397	Tacstd2	0.01	0.07	7	0.224191	0	0	0	0.0383408	0.171644	0	0.100704	0
ENSMUSG00000052769	Gm9889	0.01	0.07	7	0.211875	0	0	0.0255841	0	0	0	0.193488	0.0912608
ENSMUSG00000041245	Wnk3	0.01	0.07	7	0.0735129	0.0118299	0	0.02253	0.0215999	0.0197234	0.031825	0.113138	0.110027
ENSMUSG00000081868	Gm12039	0	7.03	7	0.355918	0	0	0	0	0	0	28.1026	0
ENSMUSG00000090030	A430072P03Rik	0.01	0.07	7	0.400254	0	0.0240383	0	0	0	0	0	0.298006
ENSMUSG00000030378	2810007J24Rik	0.01	0.07	7	0.24014	0	0	0.0465774	0	0	0.18701	0.0620688	0.0216808
ENSMUSG00000078879	Gm14306	0.01	0.07	7	0.127824	0	0.0295204	0	0	0.0291213	0.0936273	0.156169	0
ENSMUSG00000004612	Nkg7	0.01	0.07	7	0.129674	0	0	0.0525506	0	0.046607	0.0996281	0	0.141048
ENSMUSG00000100927	Gm28536	0.01	0.07	7	0.0940131	0	0	0	0.0329859	0.0557925	0.0299019	0.149635	0.0282339
ENSMUSG00000029678	Hyal5	1.52	10.56	6.95	0.239468	1.47874	3.63967	0.365304	0.581848	3.81663	5.88143	0.121833	32.4074
ENSMUSG00000082918	Defa-ps16	3.79	26.21	6.92	0.580621	0	7.4741	7.67835	0	14.6617	0	90.183	0
ENSMUSG00000049336	Tenm2	0.09	0.62	6.89	0.316207	0.216516	0.0676161	0.0450766	0.0182023	0.00776308	0.136137	0.219809	2.1129
ENSMUSG00000089808	Gm7241	0.06	0.41	6.83	0.137157	0	0	0.242142	0	0.223981	0.470146	0.931026	0
ENSMUSG00000098024	Gm27003	0.06	0.41	6.83	0.0864808	0	0.112847	0.123242	0	0.445835	0.825934	0.353034	0
ENSMUSG00000073408	Dpcr1	0.04	0.27	6.75	0.123514	0.0915287	0.0485343	0.0182804	0	0.67893	0.214065	0.146074	0.0510296
ENSMUSG00000000632	Sez6	0.04	0.27	6.75	0.112903	0.0523117	0.00966429	0.116918	0	0.0406377	0.118111	0.327847	0.591479
ENSMUSG00000080241	Dppa3-ps	0.04	0.27	6.75	0.228628	0	0.174994	0	0	0	0.569867	0.516985	0
ENSMUSG00000075525	Gm10849	0.03	0.2	6.67	0.345557	0.109971	0	0	0	0	0.107846	0.685832	0
ENSMUSG00000074340	Ovgp1	0.03	0.2	6.67	0.194484	0.0136915	0.0646409	0.0290575	0	0.0255003	0.178085	0.0411574	0.544195
ENSMUSG00000084146	Gm12104	0.03	0.2	6.67	0.0464891	0.0579274	0.0515317	0	0	0.150904	0.396225	0.0514652	0.216091
ENSMUSG00000083276	Gm13551	0.08	0.53	6.63	0.000402618	0.152987	0.149056	0	0	0.441792	0.620953	0.463625	0.584847
ENSMUSG00000053930	Shisa6	0.05	0.33	6.6	0.239094	0.111883	0.00548231	0.0558979	0.00836332	0.0832263	0	0.247841	1.00143
ENSMUSG00000089701	Gm15978	0.02	0.13	6.5	0.457745	0.0851384	0	0	0	0	0	0.530233	0
ENSMUSG00000082749	Rpl9-ps2	0.02	0.13	6.5	0.115762	0	0.0873871	0	0	0.258847	0.0916638	0	0.17288
ENSMUSG00000090509	Sfta2	0.06	0.39	6.5	0.0602704	0	0	0.118638	0.12492	0.428661	0.794577	0.226463	0.106995
ENSMUSG00000035681	Kcnc2	0.02	0.13	6.5	0.133492	0.0109912	0.0258974	0.0233361	0.0242602	0.0102151	0.0384587	0.198144	0.269894
ENSMUSG00000060882	Kcnd2	0.02	0.13	6.5	0.064725	0.0133157	0.0251061	0.0353371	0.0146966	0.0185684	0.093195	0.153375	0.238963
ENSMUSG00000083817	Gm14400	0.02	0.13	6.5	0.221434	0.0457356	0.0202252	0	0	0	0.178331	0.344761	0
ENSMUSG00000019848	Popdc3	0.02	0.13	6.5	0.148472	0.0284924	0.0379598	0.0212918	0	0	0.0401898	0.227639	0.269234
ENSMUSG00000010086	Rnf112	0.02	0.13	6.5	0.230185	0.0305193	0	0.0304825	0.0205566	0.013015	0	0.354007	0.154273
ENSMUSG00000081260	Gm13149	0.09	0.58	6.44	0.499917	0	0	0.365674	0	0	0	2.33605	0
ENSMUSG00000093483	AA465934	0.03	0.19	6.33	0.253933	0	0.124619	0	0	0	0	0.259412	0.490451
ENSMUSG00000025020	Slit1	0.03	0.19	6.33	0.178978	0	0.116878	0	0	0.0380267	0	0.319995	0.419076
ENSMUSG00000084060	Gm16412	0.38	2.39	6.29	0.0522196	0	1.00261	0.526604	0	4.9461	2.59905	1.52148	0.486971
ENSMUSG00000058883	Zfp708	0.16	0.98	6.13	0.00627369	8.77016e-05	0.656417	0.000371671	0.000503743	0.844093	1.17706	0.803648	1.07697
ENSMUSG00000099544	Gm18699	0.78	4.73	6.06	0.016567	0.766694	2.35481	0	0	4.64389	3.27002	8.7127	2.29607
ENSMUSG00000104026	RP24-546N2.5	0.01	0.06	6	0.0627522	0.0255051	0	0	0	0.010989	0.0372676	0.079125	0.118438
ENSMUSG00000092381	Gm20512	0.02	0.12	6	0.119734	0	0.0783209	0	0	0	0.164505	0.246459	0.0775801
ENSMUSG00000073917	Olfr665	0.01	0.06	6	0.344491	0.0446861	0	0	0	0	0	0.0448592	0.211665
ENSMUSG00000078307	AI593442	0.02	0.12	6	0.0359963	0	0.0357478	0.0242892	0	0.020932	0.102586	0.14362	0.195592
ENSMUSG00000086539	Gm16759	0.01	0.06	6	0.360833	0.0162043	0.00764066	0.00859999	0	0	0.211513	0.0243475	0
ENSMUSG00000041552	Ptchd1	0.01	0.06	6	0.20831	0.0343512	0	0	0	0	0	0.106593	0.127668
ENSMUSG00000021768	Dusp13	0.02	0.12	6	0.0896385	0	0	0	0.0877275	0.16825	0	0.210357	0.120401
ENSMUSG00000097626	4921504A21Rik	0.01	0.06	6	0.194725	0.0226191	0.0200044	0	0	0	0.0220486	0.140415	0.0630785
ENSMUSG00000087694	A530058N18Rik	0.03	0.18	6	0.0919549	0	0	0.105	0	0	0.138418	0.249395	0.33983
ENSMUSG00000029380	Cxcl1	0.01	0.06	6	0.127282	0	0	0.0472182	0	0.125446	0.0447257	0	0.0844357
ENSMUSG00000025537	Phkg1	0.01	0.06	6	0.0822966	0.0406491	0	0	0	0	0.0594265	0.08737	0.110739
ENSMUSG00000094250	Gm4479	0	6.19	6	0.13406	0	0	0	0	0	12.9368	11.8061	0
ENSMUSG00000074577	Fam65c	0.02	0.12	6	0.0355849	0	0	0	0.0801463	0.143226	0.115575	0.193092	0.0371671
ENSMUSG00000089844	A530032D15Rik	0.02	0.12	6	0.231463	0	0	0	0.0932474	0.144251	0	0.0305903	0.3073
ENSMUSG00000025588	Nat1	0.01	0.06	6	0.124029	0	0	0	0.0321095	0	0.116427	0.0873966	0.0274836
ENSMUSG00000042788	Fam166b	0.01	0.06	6	0.267323	0.0388589	0	0	0	0.0709063	0.159205	0	0
ENSMUSG00000097401	Gm26744	0.01	0.06	6	0.335173	0.0290023	0	0.0289463	0	0.0250605	0.0282832	0	0.188829
ENSMUSG00000015599	Ttbk1	0.01	0.06	6	0.189126	0.0194584	0.0343266	0	0	0.0167497	0.0189466	0.160924	0.0602044
ENSMUSG00000049235	Gm7324	0.03	0.18	6	0.192023	0.0690837	0	0.0366164	0	0.0323312	0.450216	0.242583	0
ENSMUSG00000092178	Gm3912	0.01	0.06	6	0.151923	0.0196923	0	0.0196636	0	0.016989	0	0.122227	0.109803
ENSMUSG00000031932	Gpr83	0.01	0.06	6	0.145836	0.019502	0	0.0384479	0	0.127008	0.036243	0.0120993	0.057057
ENSMUSG00000066944	4921513D11Rik	0.01	0.06	6	0.220581	0	0	0.030827	0	0	0.0873979	0	0.165048
ENSMUSG00000079396	Gm3411	0.01	0.06	6	0.284744	0	0.0218811	0.02469	0	0	0	0.175486	0.0689854
ENSMUSG00000097320	C630016N16Rik	0.02	0.12	6	0.0498331	0	0.0587604	0.0328587	0	0.0579659	0.155308	0.217603	0.0586563
ENSMUSG00000041380	Htr2c	0.01	0.06	6	0.18454	0	0.0139605	0.0153952	0	0	0.051826	0.166038	0.0279747
ENSMUSG00000087017	4930417H01Rik	0.01	0.06	6	0.212187	0.0323013	0	0	0	0	0.161892	0.0972074	0
ENSMUSG00000081332	Gm12664	0.01	0.06	6	0.151843	0	0.0565273	0	0	0	0.0620572	0.112837	0.0592354
ENSMUSG00000028715	Cyp4a14	0.01	0.06	6	0.118498	0	0	0.0384103	0	0.0331824	0	0.119372	0.107236
ENSMUSG00000032318	Isl2	0.02	0.12	6	0.174191	0.0748136	0	0	0	0.0232863	0.0749373	0.325282	0.0711519
ENSMUSG00000054450	Gm9945	0.01	0.06	6	0.250418	0	0.0436354	0	0	0.129165	0	0.0921041	0
ENSMUSG00000045903	Npas4	0.01	0.06	6	0.21649	0.0429333	0	0	0	0	0.0139422	0.164919	0.0797589
ENSMUSG00000066071	Cyp4a12a	0.01	0.06	6	0.337704	0.0148953	0	0.0158052	0	0	0.0149051	0.0149264	0.211171
ENSMUSG00000082244	Gm8503	0.04	0.24	6	0.0774458	0	0	0	0.152765	0	0.277799	0.276796	0.392589
ENSMUSG00000045648	Vwc2l	0.01	0.06	6	0.0390785	0	0.0311865	0.0169855	0	0.0297636	0.0400059	0.0561041	0.0993495
ENSMUSG00000045326	Fndc7	0.01	0.06	6	0.32594	0.0268616	0	0.0284896	0	0	0.00924613	0.0476211	0.198339
ENSMUSG00000047155	Cyp4x1	0.01	0.06	6	0.398649	0.0220482	0.029791	0	0	0	0	0.195413	0.0307106
ENSMUSG00000042388	Dlgap3	0.04	0.24	6	0.0285696	0.0537536	0.0346567	0.0475448	0.0405387	0.436696	0.149611	0.107695	0.265986
ENSMUSG00000041616	Nppa	0.01	0.06	6	0.364437	0	0	0.0535998	0	0.0475515	0	0.203268	0
ENSMUSG00000104040	RP23-353G11.6	0.01	0.06	6	0.0326961	0	0.0239824	0.0268642	0	0.0709684	0.101494	0.0507988	0.0239604
ENSMUSG00000092600	Gm20442	0.04	0.24	6	0.476464	0	0	0.161864	0	0	0.964215	0	0
ENSMUSG00000046110	Serinc4	0.01	0.06	6	0.318077	9.14204e-08	0.0312423	5.06698e-09	2.64497e-09	1.22696e-12	4.23438e-15	0.187697	0.0402945
ENSMUSG00000030669	Calca	0.03	0.18	6	0.106793	0	0.1013	0	0	0	0.309922	0.101181	0.318614
ENSMUSG00000007653	Gabrb2	0.03	0.18	6	0.421708	0.0087098	0.0328593	0	0.0823671	0.0162023	0.67268	0.0261744	0
ENSMUSG00000073652	Apol7d	0.01	0.06	6	0.432188	0.0336231	0	0	0	0	0	0	0.248587
ENSMUSG00000032101	Ddx25	0.01	0.06	6	0.0800636	0.0578892	0	0	0	0.0250104	0.0564537	0.102709	0.0538437
ENSMUSG00000090691	Gm3667	0.01	0.06	6	0.153932	0	0.021136	0.0238537	0	0.0206282	0	0.105954	0.111067
ENSMUSG00000055271	9330161L09Rik	0.01	0.06	6	0.17866	0	0.0501876	0	0	0.048989	0.0551353	0.150394	0
ENSMUSG00000045083	Lingo2	0.02	0.12	6	0.217482	0.0341731	0	0.0398468	0	0	0	0.193101	0.269627
ENSMUSG00000031230	Fgf16	0.01	0.06	6	0.118905	0.0229916	0	0	0	0.0214595	0	0.115254	0.0869758
ENSMUSG00000090008	Gm16111	0.22	1.31	5.95	0.108716	0	0.43285	0.455666	0	2.13583	0.896953	2.19297	0
ENSMUSG00000035799	Twist1	0.13	0.77	5.92	0.00649711	0.258145	0.0444182	0.174235	0.025932	0.306689	0.963627	0.917623	0.887801
ENSMUSG00000082039	Gm15653	0.07	0.41	5.86	0.113577	0.0660775	0	0.131651	0.0898866	0.0574582	0.90445	0.176192	0.493358
ENSMUSG00000049100	Pcdh10	0.1	0.58	5.8	0.130934	0.200993	0.131194	0.0511588	0.0316618	0.0721589	0.158581	0.962005	1.13162
ENSMUSG00000041014	Nrg3	0.04	0.23	5.75	0.0687121	0.0346098	0.100904	0.0115246	0.0310755	0.0584486	0.134845	0.43934	0.278831
ENSMUSG00000094318	Gm13144	0.21	1.2	5.71	0.2468	0	0	0.349039	0.502809	0.95513	3.52118	0	0.337138
ENSMUSG00000082954	Gm15504	0.2	1.14	5.7	0.128781	0	0	0.805292	0	2.24287	0	0.743317	1.58667
ENSMUSG00000069259	Prl6a1	0.06	0.34	5.67	0.146689	0	0.0959294	0.160061	0	0.33131	0.8093	0	0.238695
ENSMUSG00000011463	Cpb1	0.03	0.17	5.67	0.222144	0	0.0154817	0.0699858	0.0236221	0.0453282	0.481854	0.110672	0.0325572
ENSMUSG00000103661	ANKRD23	0.03	0.17	5.67	0.163892	0.109452	4.02982e-06	5.20409e-24	7.19624e-06	0.0909992	0.396303	4.5528e-07	0.1757
ENSMUSG00000038457	Tmem255b	0.03	0.17	5.67	0.0582334	0.0695174	0	0.0368426	0	0	0.20911	0.209245	0.263235
ENSMUSG00000020435	Osbp2	0.03	0.17	5.67	0.175151	0.0176679	0.0156127	0.078886	0.0238219	0.0607561	0.120521	0.0543064	0.42948
ENSMUSG00000046337	Fam178b	0.05	0.28	5.6	0.026745	0.0974733	0	0.0969471	0	0.0852149	0.251168	0.347128	0.456045
ENSMUSG00000025932	Eya1	0.02	0.11	5.5	0.141005	0.0136446	0.036149	0.0272581	0	0.0589354	0	0.237604	0.126753
ENSMUSG00000093459	5730480H06Rik	0.02	0.11	5.5	0.110158	0.0216298	0.0204611	0.045887	0	0.221999	0.0216585	0.0433675	0.163631
ENSMUSG00000095822	Gm9117	0.02	0.11	5.5	0.183482	0.0207988	0	0	0.0678581	0.0538409	0.283804	0.0430273	0.057996
ENSMUSG00000069041	Slc25a31	0.02	0.11	5.5	0.418507	0.0466357	0	0.049464	0	0	0.0467054	0.374054	0
ENSMUSG00000093720	Gm20635	0.02	0.11	5.5	0.310694	0	0	0.0820455	0	0	0	0.109523	0.344665
ENSMUSG00000085139	A730046J19Rik	0.06	0.33	5.5	0.0346694	0.0951271	0.048296	0.0466043	0.0565371	0.415031	0.0585343	0.535051	0.324859
ENSMUSG00000053046	Brsk2	0.02	0.11	5.5	0.0524379	0	0.0404282	0.0181981	0.00905275	0	0.131903	0.146864	0.16198
ENSMUSG00000099797	Gm3145	0.62	3.41	5.5	0.152159	1.19957	0	1.29418	0	2.4469	3.90306	0	7.30667
ENSMUSG00000095565	Ighv2-9-1	0.15	0.82	5.47	0.289154	0.595714	0	0	0	0	0	2.14493	1.13408
ENSMUSG00000042846	Lrrtm3	0.2	1.09	5.45	0.00157751	0.20227	0.263123	0.217347	0.112209	1.19965	0.844972	0.706438	1.62796
ENSMUSG00000037594	BC022687	0.24	1.3	5.42	0.0371908	0.174051	0.365688	0.102579	0.299089	0.829568	1.87794	0.310152	2.17582
ENSMUSG00000071516	Hist1h2ai	0.05	0.27	5.4	0.213876	0	0	0	0.206341	0.714238	0	0.186537	0.176726
ENSMUSG00000064140	Trim38	0.32	1.71	5.34	0.525733	0.547548	0.414918	0	0.332865	6.44625	0	0.192185	0.207205
ENSMUSG00000097169	Gm26661	0.03	0.16	5.33	0.27717	0	0	0.135683	0	0.246202	0	0.389118	0
ENSMUSG00000052270	Fpr2	0.03	0.16	5.33	0.115383	0.0492384	0.0339971	0.0521568	0	0	0.296635	0.246845	0.101759
ENSMUSG00000020374	Rasgef1c	0.03	0.16	5.33	0.157173	0.0345112	0.0324495	0.0347933	0	0.0160817	0.0690873	0.395161	0.146781
ENSMUSG00000045048	Gm9795	0.03	0.16	5.33	0.0603904	0	0.129265	0	0	0.297604	0.0909377	0.0909584	0.171674
ENSMUSG00000034839	Larp6	0.06	0.32	5.33	0.10083	0.0886486	0.0976815	0.0313548	0.0326326	0.0412877	0.147843	0.607028	0.502704
ENSMUSG00000027360	Hdc	0.03	0.16	5.33	0.182293	0.0403115	0	0.0805036	0	0.0347804	0.405272	0.107234	0.0749282
ENSMUSG00000046561	Arsj	0.03	0.16	5.33	0.102451	0.0469588	0.0442971	0.0199364	0.0207355	0	0.112714	0.301066	0.239562
ENSMUSG00000094111	Gm10349	0.13	0.69	5.31	0.101074	0	0	0.536467	0	1.4573	0.269089	0.243703	0.77252
ENSMUSG00000094932	Gm2007	1.22	6.47	5.3	0.45039	2.37821	2.49168	0	0	7.35857	18.4797	0.0514947	0
ENSMUSG00000082092	Gm14665	0.14	0.74	5.29	0.0441773	0.0962343	0.370461	0	0.106889	0.274354	0.485408	1.45361	0.73231
ENSMUSG00000042842	Serpinb6b	6.03	31.78	5.27	0.101058	7.45816	5.85866	3.71081	7.08734	22.9777	28.8486	3.41942	71.8855
ENSMUSG00000078504	Gm438	0.15	0.79	5.27	0.311248	0	0.352831	0.108311	0.14687	0.532213	0.105921	0.0321138	2.49234
ENSMUSG00000035951	Ascl3	0.04	0.21	5.25	0.0265116	0	0.0812164	0.0903375	0	0.158576	0.088923	0.323228	0.254791
ENSMUSG00000081952	Gm12178	0.2	1.05	5.25	0.0853781	0.397487	0	0.393565	0	0.360083	1.19414	0.359538	2.28725
ENSMUSG00000090812	Samd15	0.04	0.21	5.25	0.0352318	0	0	0.106823	0.0371416	0.220022	0.369144	0.072639	0.174134
ENSMUSG00000097125	Gm26885	0.04	0.21	5.25	0.0647467	0	0.0528703	0.0595916	0.0403434	0.0774023	0.37851	0.0794575	0.305477
ENSMUSG00000054556	Gm4876	0.13	0.68	5.23	0.19842	0.523287	0	0	0	0.0188476	0.778549	0.239552	1.6963
ENSMUSG00000082687	Gm11474	0.32	1.66	5.19	0.0518806	0	1.29482	0	0	0.63267	1.39849	1.25845	3.35324
ENSMUSG00000103731	RP23-27L18.4	0.21	1.09	5.19	0.0268339	0.176341	0.479747	0.174769	0	1.87358	1.21639	0.946179	0.332333
ENSMUSG00000090305	Gm5459	0.06	0.31	5.17	0.0789408	0.0762255	0	0.0758959	0.103885	0.464783	0.149154	0.542287	0.0712072
ENSMUSG00000063730	Hsd3b2	0.37	1.9	5.14	0.0580233	0.272605	0.264449	0.7364	0.220994	0.495004	3.3174	2.97177	0.835489
ENSMUSG00000074521	Gm14327	0.3	1.52	5.07	0.149301	0.266018	0.277126	0.50779	0.147008	4.27203	0.373103	0.800281	0.654299
ENSMUSG00000030237	Slco1a4	0.01	0.05	5	0.125167	0.0364182	0	0.0215142	0	0.0209191	0.0236494	0.0537992	0.0901893
ENSMUSG00000086172	2700068H02Rik	0.01	0.05	5	0.298108	0.0265194	0	0.0264715	0	0	0	0.117614	0.0739818
ENSMUSG00000104318	Pcdha7	0.01	0.05	5	0.405743	2.90204e-137	1.04493e-35	0.0201984	0	3.05085e-199	3.85473e-43	1.27855e-157	0.218004
ENSMUSG00000039037	St6galnac5	0.01	0.05	5	0.182836	0	0	0.0160382	0.0108027	0	0.0234473	0.042674	0.126664
ENSMUSG00000087326	Gm12503	0.01	0.05	5	0.175647	0.0112885	0	0.0479208	0	0.0210124	0.0790432	0.0904773	0.0106661
ENSMUSG00000052387	Trpm3	0.01	0.05	5	0.297661	0.0203318	0.00952088	0	0.0298124	0	0	0.081081	0.129031
ENSMUSG00000035189	Ano4	0.01	0.05	5	0.00805036	0.0119448	0.0105453	0.011932	0.0160886	0.0514758	0.0232755	0.0529543	0.0680287
ENSMUSG00000097997	Gm27017	0.07	0.35	5	0.116951	0	0.214347	0	0.082743	0	0.675948	0.30014	0.425095
ENSMUSG00000085882	2610507I01Rik	0.03	0.15	5	0.493777	0.0769645	0	0	0.0520841	0	0	0	0.609013
ENSMUSG00000031162	Gata1	0.01	0.05	5	0.349229	0	0	0.0259986	0	0.163604	0	0	0.0242184
ENSMUSG00000029371	Cxcl5	0.01	0.05	5	0.109069	0.0456638	0	0	0	0.0639287	0	0.0686714	0.0647778
ENSMUSG00000020805	Slc13a5	0.01	0.05	5	0.339904	0.0287163	0	0.0286823	0	0	0	0.063639	0.120032
ENSMUSG00000031111	Igsf1	0.01	0.05	5	0.101298	0.0284358	0	0	0	0	0.110919	0.0474956	0.0528947
ENSMUSG00000074388	Gm5544	0.01	0.05	5	0.367358	0.0486553	0	0	0	0.0456994	0.146552	0	0
ENSMUSG00000030165	Klrd1	0.01	0.05	5	0.313569	0	0	0.0512237	0	0.0969668	0	0	0.0843252
ENSMUSG00000066842	Hmcn1	0.1	0.5	5	0.00637773	0.0963312	0.0665801	0.10261	0.139124	0.376387	0.296419	0.525369	0.804788
ENSMUSG00000074627	Mroh8	0.01	0.05	5	0.362121	0.0591835	0	0	0	0.126828	0.0287534	0	0.0275254
ENSMUSG00000104273	RP23-296I6.7	0.01	0.05	5	0.429618	0.0257474	0	0	0	0.192382	0	0	0
ENSMUSG00000104271	RP23-303M15.4	0.01	0.05	5	0.349654	0.0295962	0	0	0	0.0276685	0	0	0.168027
ENSMUSG00000009734	Pou6f2	0.01	0.05	5	0.0496187	0	0.00670255	0.00759102	0.010225	0.0708339	0.0221945	0.0134648	0.0743417
ENSMUSG00000027335	Adra1d	0.01	0.05	5	0.282494	0	0	0.0260452	0	0.0450686	0	0	0.145571
ENSMUSG00000099923	1700105P06Rik	0.01	0.05	5	0.135507	0.0422313	0	0	0	0.0984974	0.0422851	0	0.0599005
ENSMUSG00000073164	2410018L13Rik	0.01	0.05	5	0.45705	0.036952	0	0	0	0	0.209315	0	0
ENSMUSG00000097271	Gm9903	0.03	0.15	5	0.142913	0	0.0609	0	0.0711314	0.0600682	0.128931	0.365732	0.06088
ENSMUSG00000009216	Fam163b	0.01	0.05	5	0.221413	0.0319514	0	0	0	0	0	0.0849769	0.133574
ENSMUSG00000018459	Slc13a3	0.01	0.05	5	0.538029	0.0450892	0.0132751	0	0	0	0.190363	0	0
ENSMUSG00000082383	Gm9670	0.05	0.25	5	0.0880272	0.101272	0	0	0.112526	0.289068	0.408864	0	0.28911
ENSMUSG00000058124	H2-M10.3	0.02	0.1	5	0.252454	0	0.0282806	0.0318616	0	0.276022	0	0	0.118819
ENSMUSG00000038725	Pkhd1l1	0.02	0.1	5	0.173746	0.0603366	0	0.0111411	0.0231566	0.0365459	0.00786561	0.215405	0.14119
ENSMUSG00000050272	Dscam	0.01	0.05	5	0.227667	0.0180163	0.0105934	0.0180026	0.00808013	0.0103381	0	0.0798185	0.117055
ENSMUSG00000044595	Dnd1	0.01	0.05	5	0.17053	0	0	0	0.0481916	0	0.0347577	0.0948448	0.0663122
ENSMUSG00000102302	RP23-187M7.5	0.01	0.05	5	0.134301	0.00964184	0.00850903	0	0.0259627	0.0498246	0	0.111084	0.0447609
ENSMUSG00000097129	4930507D05Rik	0.01	0.05	5	0.0344718	0.0406135	0	0	0	0.0568233	0.0813241	0.0203558	0.0576023
ENSMUSG00000092384	Gm4189	0.15	0.75	5	0.442964	0	0	0.597173	0	0	0	2.71722	0.287359
ENSMUSG00000002908	Kcnn1	0.01	0.05	5	0.0355433	0	0.0100975	0.0114265	0	0.00985439	0.0668482	0.0912425	0.0424879
ENSMUSG00000028773	Fabp3	0.01	0.05	5	0.289198	0.0541015	0	0	0	0	0	0.108683	0.102581
ENSMUSG00000053706	B430305J03Rik	0.01	0.05	5	0.132538	0	0.0221826	0.0250962	0	0.0324729	0	0.0779409	0.0933315
ENSMUSG00000056197	4931417E11Rik	0.01	0.05	5	0.171735	0	0.0446036	0	0	0.0435371	0	0.0445854	0.0935731
ENSMUSG00000097664	Gm26765	0.02	0.1	5	0.228394	0	0	0.072994	0	0	0.208178	0.208029	0
ENSMUSG00000053353	2310001K24Rik	0.02	0.1	5	0.253776	0.062663	0	0	0	0	0.273192	0	0.128698
ENSMUSG00000042671	Rgs8	0.01	0.05	5	0.167543	0	0.0114779	0.025851	0	0	0.0182602	0.103659	0.0690058
ENSMUSG00000090224	Gm15974	0.04	0.2	5	0.2625	0.142551	0	0	0	0.502251	0.280242	0	0
ENSMUSG00000085171	D830026I12Rik	0.01	0.05	5	0.0777468	0	0.0223535	0	0	0	0.047311	0.0473624	0.0893553
ENSMUSG00000005952	Trpv1	0.01	0.05	5	0.0273778	0	0.0253163	0	0	0.0374517	0.0486805	0.0268665	0.0931934
ENSMUSG00000021301	Hecw1	0.01	0.05	5	0.145557	0.0189183	0.0291936	0	0.00636201	0.00406999	0.0276278	0.0712377	0.0833966
ENSMUSG00000001014	Icam4	0.01	0.05	5	0.288663	0.0475295	0	0	0	0	0	0.0954434	0.0900735
ENSMUSG00000085558	4930412C18Rik	0.03	0.15	5	0.0166962	0.0544222	0.0085556	0.0304119	0.0359659	0.0752231	0.118253	0.158085	0.242712
ENSMUSG00000056270	Prr9	0.01	0.05	5	0.348633	0	0.0404754	0	0	0.0395069	0.17805	0	0
ENSMUSG00000028979	Masp2	0.01	0.05	5	0.385902	0	0	0.0122709	0.012766	0	0	0.0115844	0.179021
ENSMUSG00000102780	RP24-481E4.1	0.01	0.05	5	0.0831659	0.0401862	0.00694434	0	0.0101851	0.100455	0.0220931	0.0337409	0.0618449
ENSMUSG00000024774	Ankrd22	1.33	6.63	4.98	0.00541547	0.872999	2.02126	1.79976	0.609061	3.41326	11.4999	6.79633	4.81148
ENSMUSG00000084404	Gm12513	0.15	0.74	4.93	0.295466	0	0.618367	0	0	0	1.66947	0	1.27862
ENSMUSG00000019893	Ros1	0.15	0.74	4.93	0.27193	0.139526	0.257257	0.0790804	0.143624	0.224664	0.414403	0.0647182	2.23814
ENSMUSG00000069378	Prdm6	0.1	0.49	4.9	0.0626035	0.163468	0.0975577	0.121355	0.018046	0.0243935	0.523419	0.678922	0.740934
ENSMUSG00000055026	Gabrg3	0.05	0.24	4.8	0.0832295	0.0749117	0.0201812	0.073188	0.0123143	0.183666	0.0222822	0.285407	0.486054
ENSMUSG00000034872	Gipc3	0.05	0.24	4.8	0.0367634	0.10933	0	0	0.0742062	0.0474419	0.267018	0.291351	0.356755
ENSMUSG00000070834	Gm13015	1.1	5.27	4.79	0.0291451	0	0	0	4.39923	3.69786	9.9007	3.78788	3.70582
ENSMUSG00000094248	Hist1h2ao	0.09	0.43	4.78	0.00568177	0.124199	0.120278	0.131102	0	0.594041	0.376952	0.501103	0.236821
ENSMUSG00000084105	Gm13252	0.21	1	4.76	0.228932	0.429696	0.399647	0	0	0	0.431191	2.72477	0.82605
ENSMUSG00000085761	4930455G09Rik	0.04	0.19	4.75	0.328441	0	0.152025	0	0	0.0750383	0	0.0797635	0.602563
ENSMUSG00000080778	Gm7199	0.04	0.19	4.75	0.203379	0.0258894	0.0980579	0.0549119	0	0.145087	0.492758	0.0259605	0.0979599
ENSMUSG00000051062	Fbll1	0.04	0.19	4.75	0.169829	0	0.151417	0	0	0	0.133363	0.454899	0.190819
ENSMUSG00000100448	Gm14501	0.11	0.52	4.73	0.195455	0.223149	0.107752	0	0.124068	0.319259	0	1.34951	0.425052
ENSMUSG00000062488	I830012O16Rik	0.65	3.07	4.72	0.00723338	1.1419	0.522293	0.449407	0.488269	3.77767	1.69614	1.84601	4.96244
ENSMUSG00000073207	Ccdc160	0.07	0.33	4.71	0.123196	0.174226	0.0942491	0	0.0275057	0.116208	0.199444	0.224607	0.776895
ENSMUSG00000056812	St8sia3	0.07	0.33	4.71	0.23118	0.14086	0.0714834	0.0632647	0	0.0201402	0.0162485	0.754607	0.527016
ENSMUSG00000078586	Gm11735	0.1	0.47	4.7	0.506431	0.161052	0.171193	0.0642861	0	1.81011	0.0628375	0	0
ENSMUSG00000075478	Slitrk1	0.03	0.14	4.67	0.127066	0.043417	0	0.0759032	0	0.0187004	0.0740038	0.288601	0.171343
ENSMUSG00000080980	1700071K01Rik	0.03	0.14	4.67	0.209885	0	0.131164	0	0	0.0640207	0.0719273	0.0653804	0.343364
ENSMUSG00000104514	RP23-370E6.2	0.03	0.14	4.67	0.237906	0.105976	0	0	0	0.278347	0	0	0.297779
ENSMUSG00000031285	Dcx	0.03	0.14	4.67	0.215839	0.0345565	0.00870518	0.0493243	0.0265612	0.00424767	0.0152979	0.218676	0.302338
ENSMUSG00000079049	Serpinb1c	0.03	0.14	4.67	0.204084	0	0	0.136256	0	0.0653564	0.311261	0.20219	0
ENSMUSG00000066620	Gm4883	0.06	0.28	4.67	0.165169	0	0	0.111091	0.116876	0.100146	0	0.529747	0.500491
ENSMUSG00000074151	Nlrc5	0.03	0.14	4.67	0.00502413	0.0439559	0.0199529	0.0230957	0.0481139	0.100796	0.130808	0.10914	0.206068
ENSMUSG00000018543	1700001P01Rik	0.08	0.37	4.63	0.313263	0.109421	0.196365	0	0	0.0958546	1.18033	0.0974831	0.102517
ENSMUSG00000025427	Rnf165	0.05	0.23	4.6	0.124321	0.0513023	0.0108919	0.0617657	0.0720087	0.00531385	0.195187	0.495737	0.212173
ENSMUSG00000081416	Gm14383	0.05	0.23	4.6	0.379743	0	0	0	0.214797	0.743854	0	0	0.183943
ENSMUSG00000085085	1700086P04Rik	0.05	0.23	4.6	0.0221276	0	0.148625	0.0555278	0	0.241791	0.326576	0.0989804	0.259725
ENSMUSG00000041923	Nol4	0.02	0.09	4.5	0.264718	0.0895939	0	0	0	0	0.147205	0.177715	0.0155949
ENSMUSG00000069136	A130006I12Rik	0.06	0.27	4.5	0.123547	0.227083	0	0	0	0	0.224647	0.407302	0.429814
ENSMUSG00000022342	Kcnv1	0.02	0.09	4.5	0.118909	0	0.0361036	0.0204331	0.01377	0	0.0498007	0.163141	0.151929
ENSMUSG00000048498	Cd300e	0.04	0.18	4.5	0.0395815	0.117223	0.0207374	0	0.0316444	0.141674	0.182837	0.0831691	0.305134
ENSMUSG00000053181	A830005F24Rik	0.04	0.18	4.5	0.0190886	0.0576104	0.109903	0	0	0.162689	0.289467	0.115756	0.163896
ENSMUSG00000081793	5730416F02Rik	0.04	0.18	4.5	0.0446533	0.0550992	0	0.0583494	0.0610199	0.103668	0.332136	0.110694	0.156721
ENSMUSG00000089827	1700023H06Rik	0.02	0.09	4.5	0.204105	0	0.0948114	0	0	0	0.156284	0.142108	0.0497143
ENSMUSG00000104263	RP24-89F9.4	0.02	0.09	4.5	0.0214378	0.0419976	0	0.0279657	0.0188629	0.0844606	0.0681903	0.161322	0.0650153
ENSMUSG00000090534	Gm4675	0.02	0.09	4.5	0.00265558	0.0312048	0.014739	0.0165549	0.0172313	0.0726822	0.0624551	0.125086	0.10323
ENSMUSG00000004360	9330159F19Rik	0.04	0.18	4.5	0.0759406	0.0605442	0.0456551	0.0449895	0.0133641	0.0337661	0.108956	0.291066	0.297351
ENSMUSG00000098140	Gm26938	0.04	0.18	4.5	0.298871	2.37377e-09	0.172905	3.82758e-09	1.73396e-17	0.278759	2.94363e-06	0.459411	8.61204e-10
ENSMUSG00000102033	Gm28263	0.04	0.18	4.5	0.287262	0	0.173788	0	0	0	0.36126	0.35907	0
ENSMUSG00000098421	Gm27190	0.1	0.45	4.5	0.0835174	0.412879	0	0	0	0.121129	0.811392	0.491222	0.387769
ENSMUSG00000031376	Atp2b3	0.02	0.09	4.5	0.115815	0.00893419	0.0290469	0.0189662	0.00849854	0.0415535	0.0089348	0.131142	0.196421
ENSMUSG00000022367	Has2	0.02	0.09	4.5	0.017856	0.0108867	0.00960962	0.0326272	0.0146607	0.0562694	0.0530181	0.115786	0.151637
ENSMUSG00000091370	5730435O14Rik	0.02	0.09	4.5	0.381996	0	0	0	0.0995533	0	0.271208	0.0902639	0
ENSMUSG00000074113	Gm10629	0.02	0.09	4.5	0.0809816	0.0365488	0.0172737	0.038775	0	0.0511109	0.0548776	0.183163	0.0691053
ENSMUSG00000020940	1700023F06Rik	0.04	0.18	4.5	0.0885516	0.0968393	0	0.0482756	0	0	0.189135	0.214993	0.31583
ENSMUSG00000035459	Stab2	0.02	0.09	4.5	0.307177	0.0382041	0.0144393	0.0132653	0	0.0344382	0.0260149	0.0118072	0.29193
ENSMUSG00000030544	Mesp1	0.04	0.18	4.5	0.0329755	0.16639	0	0	0	0.216125	0.243607	0.110778	0.154942
ENSMUSG00000073448	Gm10509	0.77	3.46	4.49	0.0285339	1.19581	0.607968	1.2743	0	5.99664	1.26276	2.45629	4.13893
ENSMUSG00000084116	Gm12460	0.13	0.58	4.46	0.153341	0	0	0	0.516685	0.447963	0.235073	1.39654	0.221008
ENSMUSG00000025936	Gm4956	0.11	0.49	4.45	0.073288	0.42589	0	0	0	0.287119	0.184823	0.840381	0.661325
ENSMUSG00000009588	St6galnac1	0.36	1.6	4.44	0.679321	0.403115	0.285097	0.402518	0.353455	6.31264	0.0589322	0.0357448	0
ENSMUSG00000085204	Gm15327	0.14	0.62	4.43	0.0927542	0	0.126649	0.275644	0.145432	0.125109	0.396631	1.31776	0.622884
ENSMUSG00000019874	Fabp7	0.19	0.84	4.42	0.00871444	0.223393	0.212992	0	0.309263	0.57803	0.505014	1.07421	1.21794
ENSMUSG00000085875	Gm12905	0.05	0.22	4.4	0.367256	0	0	0.20057	0	0	0.681208	0	0.188826
ENSMUSG00000042816	Gpr151	0.08	0.35	4.38	0.258511	0	0.192312	0	0.125785	0.0804418	0.393327	0	0.923472
ENSMUSG00000097324	Mir143hg	0.08	0.35	4.38	0.00758504	0.140623	0.0497922	0	0.113982	0.319195	0.274256	0.250446	0.54325
ENSMUSG00000031343	Gabra3	0.08	0.35	4.38	0.107011	0.139788	0.0505699	0.0507764	0.0855958	0.768942	0.0866538	0.380262	0.177036
ENSMUSG00000062279	Gm10237	0.41	1.78	4.34	0.178987	0	0.501306	0	1.14835	2.96766	3.11886	1.01432	0
ENSMUSG00000042200	Cdrt4	0.03	0.13	4.33	0.339565	0.129524	0	0	0	0	0.0651265	0.390546	0.0614486
ENSMUSG00000081339	Gm16044	0.03	0.13	4.33	0.525118	0	0.136059	0	0	0.53766	0	0	0
ENSMUSG00000033569	Bai3	0.06	0.26	4.33	0.157756	0.0901151	0.032081	0.0639584	0.0486521	0.0689029	0.0408047	0.369769	0.569324
ENSMUSG00000023984	Gm20517	0.03	0.13	4.33	0.0516806	0.119832	7.16967e-17	8.59832e-12	1.47998e-06	0.0757024	0.207984	0.0860223	0.16893
ENSMUSG00000082372	Gm4772	0.03	0.13	4.33	0.440231	0	0.0630053	0.0703894	0	0.0615044	0	0.439825	0
ENSMUSG00000083509	Defa-ps4	0.94	4.06	4.32	0.375982	3.75952	0	0	0	7.79374	8.45222	0	0
ENSMUSG00000100200	1700012L04Rik	0.32	1.38	4.31	0.0994767	0.205711	0.0991366	0.652024	0.342896	0.587399	0.830646	3.41933	0.685224
ENSMUSG00000081657	Gm15466	0.48	2.07	4.31	0.115657	0.387714	0	1.53537	0	0.350971	4.65609	1.40214	1.85788
ENSMUSG00000074813	Gm14005	0.2	0.86	4.3	0.26378	0.459098	0.118363	0.225789	0	0.364374	0	2.43824	0.64797
ENSMUSG00000071671	Gm10343	0.07	0.3	4.29	0.205837	0	0	0	0.275504	0.238886	0	0.743656	0.235551
ENSMUSG00000081423	Gm12882	0.04	0.17	4.25	0.13141	0	0	0.148176	0	0.263388	0	0.133355	0.280817
ENSMUSG00000066760	Psg16	0.04	0.17	4.25	0.225989	0.085476	0.0820586	0	0	0.162483	0.0870793	0.429563	0
ENSMUSG00000083236	Gm7222	0.04	0.17	4.25	0.129761	0	0.114229	0.0638988	0	0.223009	0.0626979	0.342001	0.0598479
ENSMUSG00000063816	Gm4987	0.17	0.72	4.24	0.00378587	0.23674	0.216412	0.234299	0	0.422561	0.703119	0.849689	0.896907
ENSMUSG00000083326	Rpl38-ps1	1.08	4.56	4.22	0.029179	0	1.3987	2.9137	0	2.75603	2.93652	7.05737	5.49672
ENSMUSG00000000386	Mx1	0.09	0.38	4.22	0.0696057	0.124398	0.0468749	0.0529729	0.143051	0.278995	0.791051	0.135869	0.312178
ENSMUSG00000103789	RP23-406J20.2	0.15	0.63	4.2	0.227387	0.160137	0.284068	0.0399346	0.1084	1.67175	0.234427	0.0355353	0.561918
ENSMUSG00000086892	4933430M04Rik	0.05	0.21	4.2	0.0106684	0.0621887	0.118763	0	0	0.293027	0.187568	0.12499	0.23598
ENSMUSG00000040867	Begain	0.05	0.21	4.2	0.228241	0.140781	0	0	0.0474515	0.0151766	0.0685918	0.558322	0.212561
ENSMUSG00000003573	Homer3	0.38	1.59	4.18	0.0431928	0.623436	0.417746	0.132374	0.34723	1.06117	1.5984	0.536597	3.14972
ENSMUSG00000094015	Rps12-ps20	0.55	2.3	4.18	0.0406443	0.175671	0.687585	0.370327	0.981911	4.07594	1.25081	3.01967	0.841089
ENSMUSG00000036306	Lzts1	0.06	0.25	4.17	0.298972	0.0825876	0.032159	0.0553437	0.0613266	0.0156922	0.0354915	0.723074	0.207035
ENSMUSG00000026114	Cnga3	0.07	0.29	4.14	0.257755	0.118136	0.0834181	0.0626921	0.0326042	0.0183184	0.0295389	0.704102	0.400185
ENSMUSG00000096437	Rps12-ps16	0.23	0.95	4.13	0.199946	0	0.910266	0	0	1.9995	0	1.33921	0.471377
ENSMUSG00000035045	Zc3h12b	0.08	0.33	4.13	0.16382	0.180426	0.0717551	0.0156265	0.0592548	0.0763371	0.0634926	0.569161	0.602317
ENSMUSG00000010538	Tsacc	0.28	1.15	4.11	0.0120049	0.48632	0.462613	0.168712	0	0.640509	1.67638	0.912895	1.3778
ENSMUSG00000047342	Zfp286	0.1	0.41	4.1	0.0972419	0.200924	0.085127	0.105552	0.0208308	0.171884	0.121387	0.575972	0.762833
ENSMUSG00000075551	Cyp3a41a	0.58	2.37	4.09	0.412645	1.17335	0.508381	0.215153	0.420211	0.144716	0.84039	0.594647	7.88086
ENSMUSG00000082551	Gm15065	0.12	0.49	4.08	0.577904	0.49574	0	0	0	0	0	0	1.94788
ENSMUSG00000082093	Gm15928	0.15	0.61	4.07	0.38161	0	0	0.604051	0	0	1.84923	0	0.590993
ENSMUSG00000104367	CAAA01116243.1	88.29	355.27	4.02	0.0732402	48.02	0	305.129	0	395.792	108.709	713.638	202.95
ENSMUSG00000050052	Tdrp	1	4.01	4.01	0.126662	0.878627	1.51881	0.506917	1.10608	1.85286	2.37857	1.12532	10.6873
ENSMUSG00000027966	Col11a1	0.04	0.16	4	0.224713	0.0278819	0.050907	0.0515118	0.0398909	0.0245893	0.0396897	0.392162	0.170338
ENSMUSG00000022415	Syngr1	0.15	0.6	4	0.0792684	0.269255	0.172003	0.114393	0.0603094	0.0462603	0.612472	0.925774	0.798984
ENSMUSG00000102472	RP23-462C3.2	0.01	0.04	4	0.395263	0.0393019	0	0	0.0176493	0	0	0.0812862	0.0608371
ENSMUSG00000058741	Prr19	0.01	0.04	4	0.46216	0	0	0.032341	0	0	0	0	0.173186
ENSMUSG00000078597	Cyp4a12b	0.01	0.04	4	0.346779	0	0.0284872	0	0	0.0280955	0	0	0.128274
ENSMUSG00000050821	Fam131a	0.07	0.28	4	0.154695	0.0802972	0.0910344	0.062893	0.0327505	0.0598553	0.0593512	0.434296	0.573697
ENSMUSG00000083395	Gm11203	0.03	0.12	4	0.146108	0.125087	0	0	0	0.11789	0	0.188559	0.178
ENSMUSG00000041073	Nacad	0.38	1.52	4	0.0508169	0.643641	0.322096	0.411405	0.151196	0.337644	1.47367	2.72152	1.54669
ENSMUSG00000058897	Col25a1	0.04	0.16	4	0.151921	0.0552005	0.0525328	0.0488775	0.00559262	0.0235468	0.0506791	0.267827	0.297688
ENSMUSG00000024502	Jakmip2	0.05	0.2	4	0.0412121	0.026584	0.0938992	0.0531078	0.0358154	0.183278	0.0647424	0.200295	0.333325
ENSMUSG00000087242	C78197	0.01	0.04	4	0.391565	0	0	0	0.0553091	0.011793	0.0399904	0	0.101675
ENSMUSG00000034059	Ypel4	0.03	0.12	4	0.140722	0.0238727	0	0.0759686	0.0263811	0.0222866	0.0478243	0.215453	0.191538
ENSMUSG00000043286	Pnpla1	0.01	0.04	4	0.103885	0	0.0145244	0	0.0255027	0.0286464	0.0231034	0.0771436	0.0218248
ENSMUSG00000059659	Gm10069	0.01	0.04	4	0.351937	0	0	0.0401133	0.0104304	0.114267	0.0188991	0	0.0267788
ENSMUSG00000055301	Adh7	0.02	0.08	4	0.223134	0.0521111	0.0196676	0.0110613	0	0.193958	0.0625467	0.0417649	0.00984695
ENSMUSG00000099383	Gm28925	0	3.58	4	0.355918	0	0	0	0	14.33	0	0	0
ENSMUSG00000075402	Krt76	0.01	0.04	4	0.0521513	0	0	0.0208965	0	0.0722366	0.0407963	0.0185582	0.0194515
ENSMUSG00000097794	Gm2990	0.02	0.08	4	0.0445262	0.0367841	0	0	0.0406845	0.0688977	0.0737766	0.0369092	0.139302
ENSMUSG00000100623	Gm29428	0.04	0.16	4	0.366747	0	0.165576	0	0	0.163588	0	0	0.486395
ENSMUSG00000059027	9630013D21Rik	0.02	0.08	4	0.415743	0.0608594	0	0	0	0.288505	0	0.0269729	0
ENSMUSG00000095993	Gm21060	0	3.81	4	0.355918	0	0	0	0	0	0	0	15.2373
ENSMUSG00000074357	AA386476	0.01	0.04	4	0.209445	0.0226744	0	0	0	0.0846469	0	0.068197	0
ENSMUSG00000037053	Azgp1	0.01	0.04	4	0.259073	0	0.0566618	0	0	0.0279474	0	0.0599631	0.0848562
ENSMUSG00000092134	Gm17089	0.02	0.08	4	0.227024	0	0.0331246	0.037275	0	0.0323308	0.0364576	0.232118	0.0347788
ENSMUSG00000099170	5730403I07Rik	0.02	0.08	4	0.167455	0	0.0854829	0	0	0.104287	0.0706533	0	0.157218
ENSMUSG00000035963	Odf3l2	0.01	0.04	4	0.298521	0	0	0.0425833	0	0	0.0833519	0.0758052	0
ENSMUSG00000102151	RP24-271M20.3	0.01	0.04	4	0.0818355	0.022826	0	0	0	0.0688272	0.0666996	0	0.0317951
ENSMUSG00000068615	Gjd2	0.03	0.12	4	0.0259387	0.0493717	0.02908	0	0.0221848	0.056761	0.0962123	0.131311	0.214055
ENSMUSG00000028591	Pramef12	0.01	0.04	4	0.395225	0	0	0.0585425	0	0.0337187	0.114274	0.0173281	0
ENSMUSG00000020436	Gabrg2	0.02	0.08	4	0.148035	0	0	0.0217064	0.0594109	0.0759763	0	0.0811578	0.159319
ENSMUSG00000039717	Ralyl	0.04	0.16	4	0.204672	0.105722	0	0	0.0584237	0.0246896	0.0264777	0.292005	0.283153
ENSMUSG00000038916	Soga3	0.06	0.24	4	0.110181	0.123277	0.066442	0.0560771	0	0.155616	0.0616417	0.5116	0.232915
ENSMUSG00000044006	Cilp2	0.01	0.04	4	0.552204	0.0320451	0.00942835	0	0.0143841	0.00920131	0	0.132538	0
ENSMUSG00000086288	Gm15265	0.14	0.56	4	0.0295392	0.222464	0.264583	0.073842	0	0.516568	0.217623	0.593438	0.900376
ENSMUSG00000048038	4932418E24Rik	0.02	0.08	4	0.227744	0.0802341	0	0	0	0.0257621	0	0.150185	0.138807
ENSMUSG00000045318	Adra2c	0.01	0.04	4	0.378646	0	0.020812	0.035109	0	0.0102623	0.0110302	0.121524	0.020838
ENSMUSG00000103295	RP23-272N23.1	0.03	0.12	4	0.36087	0	0.112032	0	0	0.110653	0	0.350531	0
ENSMUSG00000000197	Nalcn	0.02	0.08	4	0.295489	0.0316963	0.0503229	0.0126687	0	0	0.00617249	0.11796	0.205942
ENSMUSG00000072575	Eddm3b	0.01	0.04	4	0.115769	0.0315569	0	0	0	0.0590315	0.0316299	0.0633087	0
ENSMUSG00000090582	Gm17024	0.1	0.4	4	0.144387	0.320256	0.0957442	0	0	0.186948	0.941987	0.285272	0.199986
ENSMUSG00000078161	BC007180	0.01	0.04	4	0.354008	0	0.0286719	0.0215024	0	0	0	0.056636	0.0854302
ENSMUSG00000086127	Gm11934	0.01	0.04	4	0.361276	0	0	0.0332445	0	0.0288091	0	0.14781	0
ENSMUSG00000097216	4932441J04Rik	0.01	0.04	4	0.173279	0	0	0.0341144	0.0153308	0	0.0443504	0.0403566	0.0951364
ENSMUSG00000083460	Gm12182	0.01	0.04	4	0.423095	0	0	0.0555985	0	0	0	0.0991072	0.0520117
ENSMUSG00000021852	Slc35f4	0.01	0.04	4	0.48784	0.0256015	0	0.0255569	0	0	0	0.138135	0.0160847
ENSMUSG00000021919	Chat	0.03	0.12	4	0.26838	0.0168965	0	0.101246	0	0	0.0164639	0.284618	0.172682
ENSMUSG00000073179	Gm10478	0.06	0.24	4	0.375715	0.247223	0	0	0	0	0.734834	0	0.234359
ENSMUSG00000068748	Ptprz1	0.04	0.16	4	0.240501	0.0753385	0.0354918	0.0399915	0.0277125	0.0155548	0.00836757	0.314366	0.316202
ENSMUSG00000014543	Klra17	0.01	0.04	4	0.507639	0	0.0411174	0	0	0.160698	0	0	0
ENSMUSG00000028457	Atp8b5	0.01	0.04	4	0.0222067	0.0243005	0	0	0.00853944	0.0225255	0.0618981	0.0292594	0.0511632
ENSMUSG00000103183	RP23-118E21.11	0.01	0.04	4	0.223707	0	0	0	0.0303211	0	0.0328939	0.0997726	0.0209069
ENSMUSG00000043122	A530016L24Rik	0.01	0.04	4	0.340594	0.0135784	0	0.0144088	0	0	0.135855	0.0272114	0
ENSMUSG00000057359	Gm17494	0.01	0.04	4	0.333639	0	0.0245467	0	0	0	0.0270418	0.122999	0
ENSMUSG00000024155	Meiob	0.01	0.04	4	0.20403	0	0.0209035	0	0	0	0.0663764	0.0886033	0
ENSMUSG00000091997	Gm6611	0.01	0.04	4	0.182994	0	0.0294922	0	0	0.0290935	0	0.0312041	0.0883183
ENSMUSG00000067215	Usp51	0.01	0.04	4	0.263623	0	0	0.0175365	0.018255	0	0	0.0828222	0.0624938
ENSMUSG00000047013	Fbxo41	0.02	0.08	4	0.0986112	0.0284888	0.0125644	0.0284654	0	0	0.0624201	0.126232	0.145459
ENSMUSG00000042256	Ptchd4	0.01	0.04	4	0.250751	0.0196967	0.013921	0.0209102	0	0.00915168	0.00492255	0.06411	0.0651053
ENSMUSG00000085091	Egfros	0.04	0.16	4	0.315306	0.0341408	0.0703227	0.0113685	0.0613071	0.117651	0.0443389	0.0100865	0.46499
ENSMUSG00000094293	Gm3893	0.01	0.04	4	0.548498	0	0.0450985	0	0	0	0	0.142751	0
ENSMUSG00000039539	Sgcz	0.01	0.04	4	0.266255	0	0	0.0403069	0	0	0.0196707	0.107383	0.0375156
ENSMUSG00000021071	Trim9	0.05	0.2	4	0.115393	0.0310779	0.00914211	0.103496	0.040631	0.0170676	0.11099	0.315607	0.336682
ENSMUSG00000080078	Gm15583	0.01	0.04	4	0.320852	0	0.0282358	0	0.0220266	0.0928184	0.0199557	0.0299822	0
ENSMUSG00000082990	Gm14052	0.01	0.04	4	0.367269	0.0403024	0	0	0	0.0377764	0	0.121344	0
ENSMUSG00000046207	Pik3r6	0.01	0.04	4	0.382224	0.0109201	0.0103047	0	0.024171	0	0	0.0329157	0.139664
ENSMUSG00000034551	Hdx	0.02	0.08	4	0.0314183	0.0429117	0.0210209	0.0190569	0.00641009	0.0697543	0.0324936	0.122516	0.0885023
ENSMUSG00000097457	2310031A07Rik	0.01	0.04	4	0.568266	0.0570945	0	0	0	0	0.167359	0	0
ENSMUSG00000103133	RP24-282D16.9	0.02	0.08	4	0.0226504	0	0.0231566	0	0.0540681	0.068524	0.0490054	0.0735855	0.115692
ENSMUSG00000074973	Gm11382	0	3.81	4	0.355918	0	0	0	0	0	0	0	15.2373
ENSMUSG00000099413	Gm17767	0.01	0.04	4	0.315839	0	0	0	0.0416912	0	0.0342264	0.0137111	0.114943
ENSMUSG00000086216	Gm13610	0.07	0.28	4	0.160293	0.120323	0.107078	0.0599503	0	0.679395	0.176387	0.0534562	0.224471
ENSMUSG00000036743	Psma8	0.01	0.04	4	0.350424	0	0.0210457	0.023595	0	0	0.0445511	0	0.105182
ENSMUSG00000047642	D930020B18Rik	0.02	0.08	4	0.111087	0.0465202	0.0442597	0	0	0.0241043	0.10815	0.140117	0.0431308
ENSMUSG00000102523	RP23-288J11.1	0.01	0.04	4	0.308789	0	0	0.0425058	0	0	0	0.0602474	0.113657
ENSMUSG00000048004	Tmem196	0.04	0.16	4	0.0871009	0.0731243	0.073136	0	0	0.147243	0.0420345	0.12615	0.316794
ENSMUSG00000028753	Vwa5b1	0.02	0.08	4	0.232638	0.00601536	0.0265273	0.0300539	0.016187	0.0155328	0	0.111933	0.178664
ENSMUSG00000050875	A730017C20Rik	0.13	0.52	4	0.109191	0.176874	0	0.254099	0.088201	0.0563175	1.0313	0.621035	0.383615
ENSMUSG00000046487	Mospd4	0.03	0.12	4	0.159241	0	0.111847	0	0	0	0.122062	0.110868	0.233292
ENSMUSG00000098185	Gm9146	0.01	0.04	4	0.36108	0.041577	0	0	0	0.11695	0.0417146	0	0
ENSMUSG00000097675	1700101I11Rik	0.05	0.2	4	0.424797	0	0	0.198074	0	0	0	0.117819	0.680438
ENSMUSG00000097726	9530036O11Rik	0.01	0.04	4	0.155243	0.0485024	0	0	0	0.0677256	0.0242605	0.0364469	0.0229157
ENSMUSG00000056699	Gm5533	0.01	0.04	4	0.279592	0	0.0346454	0	0	0.0676308	0	0	0.072742
ENSMUSG00000102602	RP23-13A13.6	0.02	0.08	4	0.024489	0.014958	0.0282079	0.00793877	0.0412755	0.0486797	0.0523489	0.119861	0.0847746
ENSMUSG00000022603	Mroh4	0.01	0.04	4	0.470701	0.0303412	0	0	0	0.15061	0	0	0
ENSMUSG00000005547	Cyp2a5	0.03	0.12	4	0.299037	0	0.1037	0	0	0.0170465	0	0.350475	0.121011
ENSMUSG00000032796	Lama1	0.01	0.04	4	0.0853067	0.00353307	0	0.007502	0.0116959	0.0131281	0.0211885	0.0778374	0.0300264
ENSMUSG00000058628	Olfr875	0.01	0.04	4	0.513045	0.0416825	0	0	0	0	0	0	0.157913
ENSMUSG00000083932	Gm11438	0	3.57	4	0.139618	0	0	0	0	0	0	9.31447	4.96269
ENSMUSG00000047822	Gm6484	0.54	2.14	3.96	0.0234682	0.202724	1.25488	0.429458	0.280548	1.95266	2.0358	0.916121	3.65065
ENSMUSG00000094872	Igkv9-120	0.13	0.51	3.92	0.581454	0.236125	0	0	0.26571	0	0	0	2.04531
ENSMUSG00000060128	Gm10075	0.11	0.43	3.91	0.0615479	0.115485	0.207456	0.114759	0	0.30381	0.679783	0.617521	0.108255
ENSMUSG00000026885	Ttll11	0.1	0.39	3.9	0.182186	0.164303	0.0619776	0.132755	0.0369874	0.185877	0.106809	0.992347	0.260141
ENSMUSG00000045996	Polr2k	1.37	5.34	3.9	0.000258438	1.19356	1.71868	1.44239	1.13542	6.71201	6.42174	3.95128	4.29435
ENSMUSG00000092335	Gm7221	0.1	0.39	3.9	0.0358324	0.109193	0.161319	0.0363139	0.0984883	0.377885	0.177567	0.290714	0.711424
ENSMUSG00000026058	Khdrbs2	0.1	0.39	3.9	0.14639	0.155153	0.101396	0.101916	0.0476892	0.0401974	0.209797	0.463518	0.855705
ENSMUSG00000033676	Gabrb3	0.18	0.7	3.89	0.0817959	0.266622	0.128583	0.217208	0.0958028	0.201728	0.309963	1.0948	1.20642
ENSMUSG00000056735	A930024E05Rik	0.09	0.35	3.89	0.0414836	0.156461	0.110952	0.041495	0.0432107	0.127673	0.37201	0.627325	0.277369
ENSMUSG00000087047	1700110K17Rik	0.4	1.55	3.88	0.0141922	0.754285	0.260761	0.391523	0.209502	2.19224	1.59825	0.622035	1.79442
ENSMUSG00000052293	Taf9	0.25	0.97	3.88	0.0428205	0.693855	0.220786	1.61424e-05	0.0918453	0.572213	1.16	1.63526	0.519041
ENSMUSG00000047085	Lrrc4b	0.07	0.27	3.86	0.140507	0.0654059	0.086451	0.108562	0.0144443	0.0487199	0.117787	0.576714	0.331383
ENSMUSG00000096476	Gm12453	0.07	0.27	3.86	0.552466	0.278058	0	0	0	0	0	0	1.0742
ENSMUSG00000087594	BC039771	0.07	0.27	3.86	0.0521647	0.121208	0.0244562	0.123704	0.0286037	0.370461	0.341564	0.0519115	0.301845
ENSMUSG00000007805	Twist2	0.07	0.27	3.86	0.0172616	0.118066	0.0559445	0.0312967	0.0652593	0.248341	0.118315	0.414455	0.279289
ENSMUSG00000045733	Sprn	0.14	0.54	3.86	0.17987	0.138703	0.183738	0.180104	0.0560662	0.0836809	0.121611	1.00819	0.927587
ENSMUSG00000049404	Rarres1	6.75	26	3.85	0.38812	4.80451	8.06449	1.10904	13.0083	12.4085	14.144	1.1983	76.2656
ENSMUSG00000051951	Xkr4	0.06	0.23	3.83	0.0636395	0.116336	0.0419965	0.0333418	0.044925	0.0622457	0.149771	0.350267	0.370179
ENSMUSG00000043498	9330132A10Rik	0.06	0.23	3.83	0.0827639	0.112217	0.0110088	0.0498201	0.0503875	0.139669	0.072874	0.243138	0.46319
ENSMUSG00000036231	Agr3	0.11	0.42	3.82	0.0119723	0.107671	0.102612	0.0570148	0.178846	0.354406	0.594878	0.540738	0.20415
ENSMUSG00000049231	Gm12497	4.19	15.97	3.81	0.0200015	1.7029	3.49659	5.47949	6.06729	10.3416	26.4367	20.2861	6.82753
ENSMUSG00000037762	Slc16a9	0.05	0.19	3.8	0.0985048	0.131923	0.0350273	0.0197056	0.0307428	0.0863547	0.0835554	0.232483	0.368333
ENSMUSG00000095306	Gm21807	0.05	0.19	3.8	0.110299	0	0.0955049	0	0.0986475	0.252213	0	0.193327	0.29924
ENSMUSG00000097217	Gm26549	0.09	0.34	3.78	0.00745362	0.0661632	0.0313766	0.175355	0.0731599	0.309533	0.431121	0.431428	0.187867
ENSMUSG00000049939	Lrrc4	0.09	0.34	3.78	0.109409	0.128872	0.0571077	0.141569	0.017357	0.12213	0.200815	0.274089	0.76584
ENSMUSG00000030268	Bcat1	0.09	0.34	3.78	0.0633899	0.131164	0.049683	0.152141	0.0252694	0.141819	0.65667	0.206659	0.356032
ENSMUSG00000027171	Prrg4	0.13	0.49	3.77	0.126341	0.0990181	0.2041	0.115356	0.113308	0.298786	0.0803892	0.514903	1.05778
ENSMUSG00000071567	A830039N20Rik	0.33	1.24	3.76	0.00311999	0.193605	0.309027	0.463527	0.366867	0.904868	0.831297	1.64964	1.58609
ENSMUSG00000083852	Gm13007	0.74	2.78	3.76	0.0196293	0.435885	0.644182	1.14836	0.734179	2.75753	5.12214	1.98633	1.25663
ENSMUSG00000084849	Gm16105	0.12	0.45	3.75	0.0828694	0.204777	0.0652694	0.216716	0	0.450957	0.137334	0.892061	0.323922
ENSMUSG00000049929	Lpar4	0.08	0.3	3.75	0.0825995	0.0980478	0.130991	0.0867265	0.0180379	0.0911839	0.196094	0.327378	0.586591
ENSMUSG00000081386	Gm15160	0.04	0.15	3.75	0.120611	0.095059	0.0452303	0	0	0.0892592	0.334006	0.143165	0.0450367
ENSMUSG00000052248	Zeb2os	0.04	0.15	3.75	0.0899146	0.0905001	0	0.0639708	0	0.213635	0.0653974	0.261793	0.0617461
ENSMUSG00000094153	Gm8807	0.04	0.15	3.75	0.164167	0	0.147748	0	0	0.288505	0	0.145873	0.15365
ENSMUSG00000040289	Hey1	0.3	1.12	3.73	0.0531003	0.309148	0.526992	0.238108	0.107216	0.324109	0.735933	1.60375	1.79851
ENSMUSG00000003070	Efna2	0.11	0.41	3.73	0.0117026	0.154424	0.113501	0.0910215	0.0947576	0.191904	0.343466	0.550284	0.535248
ENSMUSG00000044080	S100a1	56.31	209.79	3.73	0.18248	61.0402	78.4223	49.5202	36.2716	113.895	167.32	31.7863	526.178
ENSMUSG00000104280	Rps2-ps11	0.11	0.41	3.73	0.0275983	0.0679273	0.181584	0	0.184868	0.413598	0.664205	0.181142	0.380441
ENSMUSG00000026999	Nup35	0.95	3.54	3.73	0.0209911	1.34542	0.694828	1.68646	0.0811021	4.85838	2.73607	4.82803	1.73539
ENSMUSG00000035983	Gm7008	0.11	0.41	3.73	0.0235403	0.0857016	0.0812003	0.0605837	0.221047	0.320433	0.400747	0.706953	0.227776
ENSMUSG00000085455	1810059H22Rik	0.11	0.41	3.73	0.0435912	0.100717	0.148726	0.100499	0.0907955	0.145159	0.551992	0.674556	0.263618
ENSMUSG00000068349	Gml	2.06	7.65	3.71	0.0127742	1.61105	3.87599	1.16899	1.59814	6.89318	10.5544	3.23402	9.90665
ENSMUSG00000056258	Kcnq3	0.14	0.52	3.71	0.234373	0.19532	0.0688839	0.176449	0.126095	0.0403339	0.0874691	0.903315	1.05128
ENSMUSG00000086096	Gm12688	0.14	0.52	3.71	0.13425	0.183499	0	0.365123	0	0.160265	0.539172	0.244977	1.11577
ENSMUSG00000083783	Gm12739	0.1	0.37	3.7	0.569216	0	0	0	0.387018	0	0	1.48027	0
ENSMUSG00000097296	Gm26532	0.36	1.33	3.69	0.00861073	0.346329	0.264991	0.366503	0.460712	1.96167	0.627183	1.60164	1.11767
ENSMUSG00000085980	Gm12408	0.38	1.4	3.68	0.0127982	0.631646	0.440249	0.0892443	0.372738	1.06617	2.36608	0.887593	1.2763
ENSMUSG00000007035	Msh5	0.15	0.55	3.67	0.275524	0.485566	0.101609	0.0287175	0	0.364457	1.51291	0.0482983	0.27868
ENSMUSG00000055214	Pld5	0.06	0.22	3.67	0.0814878	0.0753698	0.0810271	0.0646865	0.0384906	0.0369317	0.166977	0.317072	0.358208
ENSMUSG00000100090	Gm29199	0.06	0.22	3.67	0.014676	0.0794129	0.141796	0	0	0.207635	0.310851	0.141264	0.22262
ENSMUSG00000083468	Gm9431	0.03	0.11	3.67	0.39974	0	0	0.052712	0.0717571	0.0917543	0	0.328768	0
ENSMUSG00000098020	Gm27012	0.03	0.11	3.67	0.511277	0	0.108887	0	0	0	0	0.454488	0
ENSMUSG00000085705	Gm16046	0.09	0.33	3.67	0.0292859	0	0	0.189762	0.152857	0.517598	0.274963	0.35402	0.174418
ENSMUSG00000039154	Shd	0.03	0.11	3.67	0.233871	0.0985872	0	0.0261398	0	0.0230137	0.0246869	0.27184	0.139874
ENSMUSG00000081242	Gm15719	0.06	0.22	3.67	0.220026	0.078346	0	0.165745	0	0.370634	0	0.0788085	0.446504
ENSMUSG00000053399	Adamts18	0.06	0.22	3.67	0.0130876	0.0403152	0.0640249	0.0241682	0.119379	0.201332	0.12563	0.221501	0.32935
ENSMUSG00000037347	Chst7	0.03	0.11	3.67	0.0890764	0.0825583	0.0312024	0.0175189	0	0.030774	0.115676	0.0992867	0.2029
ENSMUSG00000037411	Serpine1	0.03	0.11	3.67	0.160414	0.0468143	0.0156126	0.0352887	0.0238218	0.0609514	0.0344336	0.250622	0.0820845
ENSMUSG00000095335	Igkv3-5	0.06	0.22	3.67	0.543037	0.22669	0	0	0	0.883604	0	0	0
ENSMUSG00000084170	Gm11954	0.26	0.95	3.65	0.218429	0.242836	0	0.255973	0.546981	2.13426	0	0.492228	1.16924
ENSMUSG00000069188	Gm13192	3.78	13.81	3.65	0.0376734	0	4.90637	10.2003	0	14.4565	13.42	14.4543	12.9039
ENSMUSG00000040473	Cfap69	0.14	0.51	3.64	0.166574	0.0771176	0	0.0600471	0.418327	0.974025	0.179657	0.790105	0.102858
ENSMUSG00000086555	Gm13446	0.11	0.4	3.64	0.319646	0.117658	0.317154	0	0	0	0	0.734087	0.882489
ENSMUSG00000083100	Gm6044	0.11	0.4	3.64	0.120974	0.347686	0.112032	0	0	0.553264	0.702901	0.116844	0.220835
ENSMUSG00000024028	Tff2	1.1	3.98	3.62	0.194129	1.82369	1.96762	0.120779	0.50125	3.7353	2.74453	0.325166	9.12221
ENSMUSG00000034336	Ina	0.29	1.05	3.62	0.156482	0.478136	0.297373	0.253723	0.119972	0.252816	0.271739	1.89431	1.76597
ENSMUSG00000023945	Slc5a7	0.38	1.37	3.61	0.208459	0.573428	0.256886	0.414257	0.261267	0.235504	0.274923	2.40013	2.56357
ENSMUSG00000062661	Ncs1	0.15	0.54	3.6	0.0107168	0.266635	0.181572	0.117928	0.0490504	0.27547	0.518413	0.608333	0.741582
ENSMUSG00000029869	Ephb6	0.1	0.36	3.6	0.0604608	0.122089	0.0262253	0.0773623	0.17343	0.0517249	0.48338	0.407215	0.498814
ENSMUSG00000039579	Grin3a	0.05	0.18	3.6	0.10818	0.0363602	0.0481074	0.0847858	0.0163505	0.0362182	0.0882136	0.273901	0.334264
ENSMUSG00000047592	Nxpe5	0.05	0.18	3.6	0.251294	0.078379	0	0.118489	0.021536	0.0651366	0.0563656	0.469229	0.128816
ENSMUSG00000006179	Prss16	0.24	0.86	3.58	0.0110567	0.11333	0.368448	0.316815	0.152945	0.646213	0.799265	0.569748	1.41847
ENSMUSG00000092358	Gm20430	6.07	21.73	3.58	0.013938	4.96567	15.5158	1.79354	2.01618	18.679	23.6059	19.1343	25.4887
ENSMUSG00000020052	Ascl1	0.07	0.25	3.57	0.235848	0.135524	0.119793	0.0386654	0	0.0167019	0.0566042	0.514999	0.413811
ENSMUSG00000083485	Gm12308	0.07	0.25	3.57	0.174462	0.263185	0	0	0	0	0.26107	0.472962	0.249818
ENSMUSG00000083152	Apc-ps1	0.07	0.25	3.57	0.177299	0	0	0.272423	0	0.494388	0.261274	0.260435	0
ENSMUSG00000083112	Gm14620	0.14	0.5	3.57	0.115626	0.5455	0	0	0	0.488788	0.270749	0.980795	0.259099
ENSMUSG00000031698	Mylk3	0.14	0.5	3.57	0.205816	0.201691	0	0.077593	0.293191	0.0759084	0.121374	0.95752	0.855903
ENSMUSG00000097431	Gm26782	0.09	0.32	3.56	0.0147973	0	0.175599	0.139015	0.0484964	0.303995	0.41677	0.173664	0.369894
ENSMUSG00000104217	RP24-426M1.3	0.13	0.46	3.54	0.000517725	0.0551024	0.209542	0.05839	0.183973	0.418504	0.506992	0.438699	0.468848
ENSMUSG00000056174	Col8a2	0.17	0.6	3.53	0.178073	0.407188	0.0903491	0.0677975	0.105755	0.0519736	0.295403	1.29559	0.77682
ENSMUSG00000048355	Arxes1	0.15	0.53	3.53	0.139564	0.240869	0.159588	0.178827	0.0266173	0.0899509	0.434244	1.18337	0.410071
ENSMUSG00000100593	1700119H24Rik	0.15	0.53	3.53	0.0766487	0.240487	0	0.358379	0	0.738688	0.708032	0.10719	0.563809
ENSMUSG00000024274	Zscan30	0.06	0.21	3.5	0.145631	0.0974757	0	0	0.133366	0.170434	0.286525	0	0.364921
ENSMUSG00000003273	Car11	0.02	0.07	3.5	0.224015	0.0239989	0.0681681	0	0	0.0632185	0.0673963	0	0.138649
ENSMUSG00000086443	4933421A08Rik	0.02	0.07	3.5	0.17629	0	0.0874551	0	0	0.0215657	0.115694	0.0463288	0.0874045
ENSMUSG00000027520	Zdbf2	0.04	0.14	3.5	0.192491	0.0663041	0.0338274	0.0527973	0.0182896	0.0384881	0.0497008	0.329209	0.146083
ENSMUSG00000052316	Lrrc15	0.06	0.21	3.5	0.136317	0.0687159	0.022737	0.111564	0.0346869	0.0813608	0.184026	0.106566	0.486434
ENSMUSG00000085823	Gm13012	0.02	0.07	3.5	0.381757	0.0893092	0	0	0	0	0	0.181276	0.0952916
ENSMUSG00000026387	Sctr	0.02	0.07	3.5	0.183407	0.020495	0.0193825	0.021741	0	0.0191179	0.184693	0.0205448	0.0691829
ENSMUSG00000097921	Gm26576	0.02	0.07	3.5	0.113674	0	0	0.0224853	0.046839	0.0791044	0.148572	0.0424993	0.0200442
ENSMUSG00000102411	RP23-461P14.1	0.02	0.07	3.5	0.129953	0.0259455	0	0.0550661	0	0.0483148	0.0129788	0.0909887	0.134851
ENSMUSG00000058925	1700011I03Rik	0.06	0.21	3.5	0.386691	0	0.25497	0	0	0	0.645573	0.161178	0.0507068
ENSMUSG00000024770	Lipn	0.02	0.07	3.5	0.499012	0	0	0.0812809	0	0.0238597	0.2384	0	0
ENSMUSG00000078498	Gm13151	0.02	0.07	3.5	0.0299348	0.0127168	0.0360153	0.0269901	0.0140415	0.0473584	0.0381671	0.101934	0.096136
ENSMUSG00000097788	Gm16596	0.02	0.07	3.5	0.122079	0	0.060999	0	0	0	0.100734	0.0610841	0.128118
ENSMUSG00000031444	F10	1.67	5.84	3.5	0.172959	1.64964	3.97515	0.225593	0.821444	4.35403	3.89341	0.866678	14.2604
ENSMUSG00000089640	Gm6397	0.04	0.14	3.5	0.120892	0	0.109707	0	0.0425964	0.25255	0.193119	0.0386429	0.0729252
ENSMUSG00000039809	Gabbr2	0.02	0.07	3.5	0.130371	0.0396204	0	0.0475037	0	0	0.0771645	0.112352	0.0956297
ENSMUSG00000097403	9230116N13Rik	0.04	0.14	3.5	0.173732	0.0233313	0.041274	0.023293	0.0629832	0.081198	0.341169	0.0478702	0.0867604
ENSMUSG00000090197	Dnaja1-ps	0.02	0.07	3.5	0.388521	0	0.093879	0	0	0	0	0.186519	0.0980611
ENSMUSG00000082313	Gm11701	0.02	0.07	3.5	0.561999	0	0	0.0949874	0	0	0	0.296063	0
ENSMUSG00000019767	Ccdc170	0.02	0.07	3.5	0.0146849	0.0104854	0	0.0445133	0.0231518	0.0390274	0.0734139	0.0735318	0.0942896
ENSMUSG00000097242	Gm16907	0.02	0.07	3.5	0.100485	0	0.0369191	0.0416933	0	0.0900792	0	0.0925691	0.116429
ENSMUSG00000097533	Gm26590	0.04	0.14	3.5	0.08643	0	0.146762	0.0328278	0	0.231643	0.0930964	0.155284	0.0879013
ENSMUSG00000033597	Caskin1	0.02	0.07	3.5	0.210346	0.0386242	0.0156011	0.011715	0	0.0102563	0.00551624	0.149207	0.109435
ENSMUSG00000047671	Tctex1d4	0.04	0.14	3.5	0.340519	0	0.161343	0	0	0.220507	0	0.336166	0
ENSMUSG00000020878	Lrrc46	0.04	0.14	3.5	0.26653	0	0.174326	0	0	0.306269	0.19183	0.0697887	0
ENSMUSG00000049097	Ankrd34a	0.04	0.14	3.5	0.130355	0.111059	0	0.0441934	0	0.0129285	0.111121	0.25039	0.183675
ENSMUSG00000025815	Dhtkd1	0.02	0.07	3.5	0.262451	0.00831162	0.00733349	0.0166086	0.0324404	0.0143136	0	0.0747525	0.178569
ENSMUSG00000081142	Gm15497	0.02	0.07	3.5	0.412237	0.0979543	0	0	0	0.186249	0	0	0.0931876
ENSMUSG00000029442	Wdr66	0.02	0.07	3.5	0.28636	0.0715673	0	0.0100707	0	0	0.0141117	0.144478	0.109456
ENSMUSG00000082126	Gm14975	0.02	0.07	3.5	0.163861	0	0.0701531	0	0	0	0.147512	0.0736909	0.0695783
ENSMUSG00000082302	Gm12385	0.04	0.14	3.5	0.11817	0	0.0540868	0.0600563	0.0628171	0	0.227956	0.170929	0.161339
ENSMUSG00000032315	Cyp1a1	0.22	0.77	3.5	0.592646	0.396558	0.309888	0.0725531	0.1057	0.0509367	0.0957723	2.89112	0.0258459
ENSMUSG00000081169	Gm12551	0.04	0.14	3.5	0.189705	0.174352	0	0	0	0	0.170711	0.232707	0.163035
ENSMUSG00000096102	Gm9167	0.02	0.07	3.5	0.295296	0	0	0.0933003	0	0.0413059	0.132552	0.0883929	0
ENSMUSG00000101959	Ldhal6b	0.02	0.07	3.5	0.272765	0	0	0.0714393	0	0	0.174649	0.031771	0.0666403
ENSMUSG00000070695	Cntnap5a	0.02	0.07	3.5	0.247942	0.0153159	0.0317391	0.016261	0.0135201	0.00569041	0.00306161	0.147236	0.115698
ENSMUSG00000081238	Gm15836	0.02	0.07	3.5	0.197532	0	0	0.0765614	0	0.0669897	0	0.068385	0.143677
ENSMUSG00000001021	S100a3	0.02	0.07	3.5	0.500668	0	0.0632674	0	0	0	0.266316	0	0
ENSMUSG00000089809	A930011G23Rik	0.02	0.07	3.5	0.0255632	0.0561047	0.0123872	0	0.0267186	0.0483564	0.0819862	0.0592832	0.0736346
ENSMUSG00000025983	Ccdc150	0.02	0.07	3.5	0.232632	0.0193263	0.0558084	0	0	0.155556	0	0.0788841	0.0328687
ENSMUSG00000044071	Fam19a2	0.02	0.07	3.5	0.0525217	0.0396124	0	0.025228	0.00874489	0.0147348	0.0713	0.103165	0.0972885
ENSMUSG00000085334	Gm12940	0.34	1.18	3.47	0.0114708	0.40647	0.564218	0.360679	0.0206929	1.27162	0.795337	1.76861	0.876164
ENSMUSG00000033327	Tnxb	0.15	0.52	3.47	0.144456	0.276776	0.0877572	0.119294	0.126996	0.132348	0.175287	0.990618	0.786613
ENSMUSG00000032549	Rab6b	0.35	1.21	3.46	0.157348	0.445856	0.42034	0.35678	0.174128	0.172181	0.507519	2.17104	1.96959
ENSMUSG00000099609	Gm29008	0.59	2.04	3.46	0.212293	1.07565	0.503383	0	0.782202	3.44104	3.25881	1.46852	0
ENSMUSG00000053007	Creb5	0.11	0.38	3.45	0.0554292	0.197956	0.0879207	0.0370733	0.102852	0.238445	0.151429	0.443328	0.671169
ENSMUSG00000032332	Col12a1	0.81	2.79	3.44	0.0757561	0.729264	0.767401	1.28729	0.445488	0.778904	1.5535	5.21686	3.59434
ENSMUSG00000026535	Ifi202b	16.57	57.05	3.44	0.089254	9.1687	11.6388	37.3135	8.13937	26.0012	55.9078	17.3736	128.921
ENSMUSG00000097697	4833412C05Rik	0.25	0.86	3.44	0.0236762	0.390557	0.405824	0.129696	0.088531	0.339555	0.954547	0.925641	1.2149
ENSMUSG00000075012	Fjx1	0.07	0.24	3.43	0.0432731	0.150146	0.0663115	0.0449889	0	0.103546	0.263309	0.412615	0.195265
ENSMUSG00000031028	Tub	0.12	0.41	3.42	0.188513	0.170543	0.128592	0.114661	0.0627389	0.0739704	0.0966164	0.671835	0.794611
ENSMUSG00000079157	Fam155a	0.12	0.41	3.42	0.246424	0.209341	0.0528307	0.104543	0.120909	0.0386697	0.131113	0.450685	1.02787
ENSMUSG00000026295	Spp2	0.86	2.93	3.41	0.328062	1.01483	2.06347	0.0977436	0.255267	1.08248	2.54663	0.0926226	7.99793
ENSMUSG00000000693	Loxl3	0.1	0.34	3.4	0.0220844	0.140508	0.0798393	0.103385	0.0597486	0.151088	0.537003	0.390385	0.275979
ENSMUSG00000035456	Prdm8	0.05	0.17	3.4	0.0865294	0.0792372	0.0427308	0.0360396	0.0249952	0.0948171	0.0566152	0.328885	0.19252
ENSMUSG00000024912	Fosl1	0.1	0.34	3.4	0.0495452	0.0661076	0.229319	0.093495	0	0.431815	0.397188	0.0883654	0.458447
ENSMUSG00000031610	Scrg1	0.05	0.17	3.4	0.369503	0	0	0.215378	0	0	0.068239	0.477354	0.128762
ENSMUSG00000047641	Krt83	0.05	0.17	3.4	0.0531673	0	0.120731	0.0544621	0.0368487	0.0942662	0.29262	0.120998	0.177597
ENSMUSG00000033177	Tmprss7	0.05	0.17	3.4	0.0122933	0.0621285	0.0490293	0	0.084886	0.0893491	0.222036	0.167411	0.211729
ENSMUSG00000040811	Eml2	0.05	0.17	3.4	0.157754	0.173949	0	0	0.0195291	0.0164807	0.175317	0.162523	0.330251
ENSMUSG00000008658	Rbfox1	0.05	0.17	3.4	0.245625	0.0679673	0.0480773	0.036071	0.0375129	0.00790177	0.0254883	0.405962	0.256824
ENSMUSG00000042581	Thsd7b	0.08	0.27	3.38	0.284524	0.188158	0.0419391	0.0673715	0.0286353	0.0393796	0.0148109	0.645094	0.384473
ENSMUSG00000035594	Chrna5	0.08	0.27	3.38	0.134545	0.117264	0.0492042	0.138265	0	0.0363946	0.14339	0.443874	0.443256
ENSMUSG00000082288	Gm14755	0.16	0.54	3.38	0.640787	0	0	0.268233	0.382178	0	2.15271	0	0
ENSMUSG00000082644	Mup-ps19	0.14	0.47	3.36	0.0880204	0.44502	0.133951	0	0	0.65391	0.145872	0.662227	0.418338
ENSMUSG00000003545	Fosb	0.76	2.55	3.36	0.070845	0.730849	1.30149	0.321719	0.667442	5.34746	2.13575	0.812489	1.89818
ENSMUSG00000028524	Sgip1	0.34	1.14	3.35	0.300625	0.156445	0.204393	0.594099	0.386042	0.074371	0.340226	1.06515	3.08953
ENSMUSG00000068699	Flnc	0.65	2.18	3.35	0.271967	0.697684	0.477317	0.841191	0.575993	0.38535	0.56891	5.85133	1.90518
ENSMUSG00000050222	Il17d	0.59	1.97	3.34	0.00193432	0.751796	0.681986	0.658409	0.252997	1.34556	1.76937	2.19692	2.56773
ENSMUSG00000063594	Gng8	0.03	0.1	3.33	0.308918	0.139957	0	0	0	0	0.234153	0.140516	0.0442026
ENSMUSG00000045657	Pcdhb10	0.03	0.1	3.33	0.0472829	0.037412	0	0.0794043	0.0137696	0.104488	0.0499035	0.0999595	0.164979
ENSMUSG00000097890	4930547M16Rik	0.03	0.1	3.33	0.176606	0.0451359	0.0142109	0.0159643	0.0332307	0.0420465	0.255942	0.0753845	0.04266
ENSMUSG00000102938	RP23-333L19.1	0.12	0.4	3.33	0.0784416	0.036661	0	0	0.439867	0.407149	0.60044	0.415193	0.177338
ENSMUSG00000022861	Dgkg	0.21	0.7	3.33	0.0745512	0.236095	0.335878	0.183423	0.0883539	0.319822	0.39321	0.659493	1.43971
ENSMUSG00000087685	1700122E12Rik	0.09	0.3	3.33	0.289498	0	0.362237	0	0	0.357811	0	0.125753	0.71318
ENSMUSG00000007030	Vwa7	0.03	0.1	3.33	0.0796978	0.0320845	0.0302564	0.0340561	0.00966207	0.0447565	0.0700335	0.0803458	0.204577
ENSMUSG00000083614	Gm12795	0.03	0.1	3.33	0.193378	0	0.125272	0	0	0	0.136531	0.123983	0.1305
ENSMUSG00000021492	F12	0.03	0.1	3.33	0.444219	0.100697	0	0	0	0.0217387	0.339268	0	0.0234069
ENSMUSG00000086690	4933406J10Rik	0.03	0.1	3.33	0.361682	0	0	0.0589784	0.0804064	0	0.173507	0.210337	0
ENSMUSG00000050122	Vwa3b	0.03	0.1	3.33	0.253036	0.0950002	0	0.0245381	0	0.229767	0.063563	0.0954189	0
ENSMUSG00000052726	Kcnt2	0.06	0.2	3.33	0.180856	0.106132	0.0389005	0.0500707	0.0455487	0.0328804	0.0611747	0.383826	0.311834
ENSMUSG00000035653	Lrfn5	0.03	0.1	3.33	0.199934	0.067676	0.0273615	0.0436331	0	0.00899421	0.0483465	0.157289	0.176754
ENSMUSG00000027438	Napb	0.52	1.72	3.31	0.118862	0.663073	0.424584	0.687813	0.316678	0.4604	0.697562	2.96522	2.756
ENSMUSG00000097482	Gm17634	0.13	0.43	3.31	0.237555	0.186409	0.0873936	0.195495	0.0339749	0.20116	1.11334	0.0616482	0.32985
ENSMUSG00000044276	4933427E11Rik	0.1	0.33	3.3	0.117683	0.230644	0	0.0349307	0.145732	0.308283	0.462696	0.0330535	0.530492
ENSMUSG00000030077	Chl1	0.23	0.76	3.3	0.156667	0.231162	0.287671	0.282454	0.120328	0.121574	0.31391	1.31038	1.29332
ENSMUSG00000060636	Rpl35a	2.88	9.49	3.3	0.00682895	2.23726	3.11678	3.61756	2.52953	5.92595	5.50955	13.3536	13.179
ENSMUSG00000075324	Fign	0.07	0.23	3.29	0.211554	0.151088	0.0162013	0.0928061	0.00617854	0.503082	0.0226116	0.0773239	0.323105
ENSMUSG00000033342	Lppr5	0.18	0.59	3.28	0.14437	0.259217	0.173492	0.19526	0.0738392	0.116651	0.242495	0.871115	1.11377
ENSMUSG00000073888	Ccl27a	0.68	2.23	3.28	0.113564	1.51393	0	1.2103	0	0.808567	1.94662	4.7426	1.41705
ENSMUSG00000029361	Nos1	0.25	0.82	3.28	0.277618	0.215638	0.359454	0.285351	0.153741	0.116902	0.106104	1.24242	1.82986
ENSMUSG00000054934	Kcnmb4	0.19	0.62	3.26	0.0476104	0.522015	0.0678255	0.0763092	0.103525	0.392125	0.88518	0.354542	0.850141
ENSMUSG00000055022	Cntn1	0.16	0.52	3.25	0.136962	0.1755	0.119788	0.2377	0.113538	0.112499	0.223869	0.802506	0.944086
ENSMUSG00000102275	RP23-34E15.5	0.04	0.13	3.25	0.157286	0	0	0.0470839	0.128022	0.0818552	0.276634	0.083856	0.0879852
ENSMUSG00000063087	Gm10125	0.04	0.13	3.25	0.0782311	0.105962	0.0187379	0	0.0285922	0.0365753	0.165247	0.112755	0.210035
ENSMUSG00000086628	Gm16157	0.04	0.13	3.25	0.327513	0.141174	0	0	0	0	0.199107	0.316845	0
ENSMUSG00000078444	Gm10941	0.12	0.39	3.25	0.158094	0.271265	0	0.0899655	0.123554	0.631639	0.619871	0.321885	0
ENSMUSG00000075318	Scn2a1	0.04	0.13	3.25	0.17846	0.112468	0.0255749	0.00823262	0	0.0108071	0.0620234	0.221376	0.2234
ENSMUSG00000101077	Gm29164	0.04	0.13	3.25	0.0642508	0.054665	0.0486031	0	0.0742062	0.0948837	0.160211	0.194234	0.0509649
ENSMUSG00000063687	Pcdhb5	0.04	0.13	3.25	0.0266343	0.0594061	0.0280227	0.0315253	0.032791	0.0644824	0.0891237	0.1587	0.196437
ENSMUSG00000017412	Cacnb4	0.04	0.13	3.25	0.0825495	0.04569	0.0402959	0.0114113	0.0461021	0.0344086	0.0778533	0.168392	0.227951
ENSMUSG00000089817	Gm7162	0.04	0.13	3.25	0.0330602	0.054665	0	0.108977	0	0.0948837	0.160211	0.145676	0.10193
ENSMUSG00000048003	Catsper4	0.04	0.13	3.25	0.170122	0	0.0604233	0.0871864	0	0.0884612	0.0332606	0.103328	0.297922
ENSMUSG00000082169	Gm12369	0.04	0.13	3.25	0.22347	0.0609167	0	0	0.0827877	0.158772	0.0595367	0	0.284131
ENSMUSG00000087535	Zmiz1os1	0.04	0.13	3.25	0.0156665	0.0269282	0.0237794	0	0.0907005	0.104432	0.144279	0.17902	0.0875378
ENSMUSG00000087239	Gm7613	0.25	0.81	3.24	0.0420034	0.166332	0.150616	0	0.691375	1.17642	0.9827	0.594646	0.469803
ENSMUSG00000020044	Timp3	9.14	29.65	3.24	0.0512459	13.4777	11.0779	6.79707	5.21629	16.7697	11.4637	28.9791	61.3911
ENSMUSG00000035578	Iqcg	0.42	1.36	3.24	0.109773	0.389543	0.559264	0.421465	0.328184	0.363878	0.616774	2.08646	2.36742
ENSMUSG00000021318	Gli3	0.25	0.81	3.24	0.0724357	0.457119	0.211196	0.197394	0.118651	0.161229	0.86163	1.35936	0.8466
ENSMUSG00000057716	Tmem178b	0.17	0.55	3.24	0.166371	0.158953	0.166291	0.256096	0.0973071	0.153464	0.136538	0.929474	0.977826
ENSMUSG00000040037	Negr1	0.22	0.71	3.23	0.174081	0.379162	0.162502	0.197582	0.152179	0.102548	0.310136	1.00813	1.39998
ENSMUSG00000083926	Gm14783	0.13	0.42	3.23	0.0857513	0.293778	0	0.155414	0.0814421	0.277622	0.36961	0.812419	0.209204
ENSMUSG00000083399	Gm15033	0.23	0.74	3.22	0.0208071	0.359197	0.481251	0	0.079653	0.542893	1.08442	0.650116	0.682019
ENSMUSG00000080851	Gm12094	0.45	1.45	3.22	0.0139235	0.12806	0.992969	0.67579	0	1.3487	1.42569	1.42118	1.58771
ENSMUSG00000094335	Igkv1-117	0.23	0.74	3.22	0.171269	0.68007	0	0.238904	0	0.883604	0.927439	1.14814	0
ENSMUSG00000074657	Kif5a	0.38	1.22	3.21	0.235367	0.502453	0.28494	0.530729	0.212513	0.142127	0.356463	2.03536	2.33204
ENSMUSG00000072576	Gm16020	3.83	12.31	3.21	0.0678185	1.52813	6.35729	0	7.42304	23.484	8.35872	8.01894	9.38689
ENSMUSG00000087658	Hotairm1	0.24	0.77	3.21	0.297007	0.0660638	0	0.139846	0.766295	0.0623168	0.132888	1.47718	1.42199
ENSMUSG00000040797	Iqsec3	0.05	0.16	3.2	0.221729	0.0551904	0.0547699	0.0542615	0.0243545	0.0207734	0.0268695	0.250643	0.355232
ENSMUSG00000034115	Scn11a	0.05	0.16	3.2	0.287619	0.0544802	0.0892629	0.0466576	0	0.0134019	0	0.358634	0.267323
ENSMUSG00000097397	Gm16861	0.05	0.16	3.2	0.149282	0.0307155	0.108805	0.0306535	0.0415132	0.238937	0.269617	0.0272507	0.0857208
ENSMUSG00000037610	Kcnmb2	0.1	0.32	3.2	0.0670977	0.170069	0.137755	0.0488523	0.0304411	0.13777	0.199655	0.590468	0.362504
ENSMUSG00000027896	Slc16a4	0.05	0.16	3.2	0.0231978	0.080853	0.0397134	0	0.0626977	0.165746	0.0647326	0.210678	0.217715
ENSMUSG00000028539	Artn	0.15	0.48	3.2	0.197845	0.32417	0.0288094	0.0973605	0.131908	0.0965683	0.190341	0.520133	1.10996
ENSMUSG00000085876	Gm12409	0.1	0.32	3.2	0.276863	0.103715	0	0	0.284131	0.453841	0	0.73896	0.0971229
ENSMUSG00000097692	A230060F14Rik	0.05	0.16	3.2	0.178541	0.0524969	0	0.104806	0.0354469	0.119592	0.0767785	0.0698466	0.390531
ENSMUSG00000037735	2810032G03Rik	0.05	0.16	3.2	0.0939548	0.142317	0	0.0188731	0.0196492	0.0829152	0.0890326	0.175548	0.302714
ENSMUSG00000026458	Ppfia4	0.05	0.16	3.2	0.13011	0.0434347	0.0770166	0.0449161	0.0528716	0.0825441	0.0669294	0.156305	0.34204
ENSMUSG00000035615	Frmpd1	0.05	0.16	3.2	0.197746	0.128705	0.00674085	0.0303593	0.047352	0.00664739	0.100093	0.214858	0.330941
ENSMUSG00000032607	Amt	0.1	0.32	3.2	0.0216367	0.0880431	0.0832096	0.168136	0.0583493	0.175142	0.493498	0.388268	0.233045
ENSMUSG00000044296	Zfp879	0.05	0.16	3.2	0.0195987	0.0217928	0.115636	0.0217586	0.058815	0.131667	0.148707	0.231931	0.12155
ENSMUSG00000075020	E530001K10Rik	0.39	1.24	3.18	0.0763051	0.831947	0.0617914	0.20716	0.471829	0.542871	1.01814	2.4833	0.922431
ENSMUSG00000090458	Gm17122	0.11	0.35	3.18	0.402153	0.208516	0	0	0.233893	1.01333	0	0	0.400446
ENSMUSG00000038086	Hspb2	0.71	2.26	3.18	0.137005	1.0653	0.569847	0.424389	0.77358	0.247232	2.43108	4.23036	2.122
ENSMUSG00000036892	Prodh2	0.06	0.19	3.17	0.362455	0	0	0.0425836	0.194306	0	0	0.459192	0.28125
ENSMUSG00000034098	Fstl5	0.12	0.38	3.17	0.269232	0.0537528	0.157307	0.19972	0.0856821	0.0439863	0.0520451	0.720158	0.695328
ENSMUSG00000029337	Fgf5	0.06	0.19	3.17	0.127956	0.129424	0	0.0305186	0.0635215	0.13394	0.0719458	0.417891	0.1495
ENSMUSG00000017195	Zpbp2	0.06	0.19	3.17	0.359889	0.0303024	0	0.12853	0.0670041	0.584969	0	0.096815	0.0860292
ENSMUSG00000028197	Col24a1	0.06	0.19	3.17	0.244191	0.0415407	0.0995406	0.0887009	0.00523567	0.0308601	0.0210747	0.315323	0.395274
ENSMUSG00000085425	Gm15648	0.06	0.19	3.17	0.275632	0	0	0.247465	0	0.440097	0	0.117408	0.221651
ENSMUSG00000059751	Rps3a3	21.31	67.31	3.16	0.315364	22.743	24.6095	24.4429	13.4429	23.1117	25.1322	201.696	19.307
ENSMUSG00000069072	Slc7a14	0.2	0.63	3.15	0.255072	0.211538	0.190985	0.266751	0.115182	0.0606822	0.127496	1.02639	1.32285
ENSMUSG00000032269	Htr3a	0.39	1.23	3.15	0.208775	0.493929	0.478507	0.187853	0.380965	0.121829	0.481502	2.23197	2.09912
ENSMUSG00000082662	Gm15516	2.01	6.31	3.14	0.200174	0	8.03306	0	0	7.91363	8.82869	0	8.48407
ENSMUSG00000020262	Adarb1	0.07	0.22	3.14	0.0392409	0.11737	0.0669855	0.0206806	0.0755611	0.101039	0.207888	0.370361	0.198688
ENSMUSG00000036169	Sostdc1	0.28	0.88	3.14	0.016518	0.492302	0.202469	0.204342	0.212838	0.459317	0.707267	1.30891	1.0525
ENSMUSG00000104298	RP23-279D12.2	1.44	4.5	3.13	0.193383	0	1.5856	1.65649	2.52911	3.10882	1.72687	1.54916	11.6208
ENSMUSG00000081249	Gm11517	0.92	2.88	3.13	0.0259701	0.266301	0.977013	1.31741	1.12539	1.43072	4.49177	3.58981	2.02272
ENSMUSG00000085099	Gm16288	0.87	2.72	3.13	0.0397329	0.301804	1.38912	1.79155	0	4.06821	1.50114	2.71723	2.58631
ENSMUSG00000043673	Kcns3	1.15	3.59	3.12	0.0409168	0.297231	2.19439	0.531649	1.58711	2.41974	1.77583	4.54178	5.6341
ENSMUSG00000039018	Mtg1	1.13	3.53	3.12	0.207147	1.43995	1.44314	1.16239	0.473895	2.14492	1.00219	1.55651	9.40538
ENSMUSG00000026411	Tmem9	3.6	11.23	3.12	0.131815	4.15891	6.62545	2.01209	1.59127	5.91791	10.8413	2.92099	25.2484
ENSMUSG00000090042	Gm8550	0.17	0.53	3.12	0.0368227	0.225369	0.28779	0.158952	0	0.639189	0.453745	0.226656	0.784716
ENSMUSG00000024299	Adamts10	0.09	0.28	3.11	0.0587799	0.0769418	0.196459	0.0680341	0.011447	0.272915	0.134049	0.504918	0.222588
ENSMUSG00000036062	N28178	0.09	0.28	3.11	0.143076	0.0957786	0.12537	0.112975	0.0352317	0.034614	0.164906	0.442477	0.482444
ENSMUSG00000023011	Faim2	0.09	0.28	3.11	0.198679	0.101694	0.0179508	0.223509	0	0.0175185	0.148567	0.585827	0.38714
ENSMUSG00000056966	Gjc3	0.19	0.59	3.11	0.115663	0.212413	0.269631	0.198912	0.0894293	0.171614	0.271587	1.03556	0.887785
ENSMUSG00000046687	Gm5424	21.32	66.22	3.11	0.202395	15.2956	51.502	7.25227	11.2418	25.3556	36.8902	17.7006	184.933
ENSMUSG00000032719	Sbspon	0.28	0.87	3.11	0.0521768	0.484728	0.413022	0.190175	0.0466807	0.343372	0.641021	1.28926	1.22244
ENSMUSG00000021950	Anxa8	0.53	1.65	3.11	0.0489615	1.04652	0.410753	0.397988	0.26176	0.75502	1.22562	1.48444	3.13644
ENSMUSG00000090175	Ugt1a9	1.62	5.02	3.1	0.276045	1.5786	3.63203	0.326572	0.953716	2.35819	2.4127	1.03117	14.2957
ENSMUSG00000081843	Gm7851	0.1	0.31	3.1	0.405087	0	0.392417	0	0	0	0.846807	0.382273	0
ENSMUSG00000024672	Ms4a7	0.46	1.42	3.09	0.149102	0.649244	0.458116	0.510806	0.214916	0.139468	2.78081	1.25034	1.49106
ENSMUSG00000028037	Ifi44	0.49	1.51	3.08	0.252196	0.679612	0.673679	0.132435	0.491596	0.800401	3.97832	0.249822	1.01641
ENSMUSG00000072955	Tmsb15l	1.45	4.46	3.08	0.0372111	0.109217	0.259372	4.3395	1.10645	3.60617	6.28523	4.08081	3.85558
ENSMUSG00000099876	Gm29650	0.13	0.4	3.08	0.397124	0.2497	0	0.19825	0.0691683	1.1178	0	0.501866	0
ENSMUSG00000028369	Svep1	0.13	0.4	3.08	0.090503	0.195331	0.141826	0.126309	0.0566625	0.194428	0.152873	0.549712	0.717943
ENSMUSG00000052353	Cemip	0.25	0.77	3.08	0.00699419	0.293826	0.117123	0.389815	0.204837	0.822634	0.430109	0.985891	0.837212
ENSMUSG00000038112	AW551984	0.55	1.69	3.07	0.086696	0.873227	0.337427	0.534642	0.470664	0.489251	0.978704	2.49391	2.78504
ENSMUSG00000015083	C8g	0.14	0.43	3.07	0.0591887	0.0472187	0.0419307	0.456034	0	0.286494	0.3401	0.455353	0.64288
ENSMUSG00000092074	Dynlt1a	2.67	8.18	3.06	0.418387	2.44992	2.03812	4.70845	1.49902	24.5394	3.72152	0.97707	3.47501
ENSMUSG00000076441	Ass1	0.77	2.36	3.06	0.239812	0.621589	1.97427	0.235472	0.245285	1.11868	1.64504	0.46737	6.19311
ENSMUSG00000033419	Snap91	0.19	0.58	3.05	0.148762	0.333842	0.114573	0.206748	0.104898	0.162966	0.235552	0.769745	1.16051
ENSMUSG00000101059	Gm4017	0.34	1.03	3.03	0.208536	0	1.37959	0	0	1.34672	0	1.34568	1.4259
ENSMUSG00000039323	Igfbp2	1.1	3.33	3.03	0.00634768	1.85799	0.880117	0.629479	1.02369	1.89469	3.42535	4.10747	3.89724
ENSMUSG00000053916	Nanp	0.57	1.72	3.02	0.112665	0.448356	0.463745	0.410028	0.96062	3.58871	1.64059	0.431077	1.21726
ENSMUSG00000035969	Rusc2	0.92	2.77	3.01	0.0482569	1.42672	1.07528	0.705626	0.467556	1.49223	1.26264	4.20073	4.11357
ENSMUSG00000024268	Celf4	0.5	1.5	3	0.231514	0.753459	0.519663	0.505695	0.221984	0.294145	0.412821	2.23303	3.04968
ENSMUSG00000087028	Gm13387	0.05	0.15	3	0.118194	0	0.186329	0	0	0.0925312	0.207265	0.188314	0.0927941
ENSMUSG00000067771	Gm14685	0.02	0.06	3	0.0888289	0.0514007	0.0242609	0	0.0141857	0.0837517	0.0899943	0.0128725	0.0728607
ENSMUSG00000073899	Olfr1532-ps1	0.01	0.03	3	0.449516	0	0	0	0.0513425	0.0870931	0	0	0.0439522
ENSMUSG00000036913	Trim67	0.01	0.03	3	0.478042	0.0191343	0.0225735	0.0127113	0.00422185	0.00710862	0.0239432	0.07812	0.00361286
ENSMUSG00000023918	Gpr115	0.03	0.09	3	0.416932	0.0691629	0	0	0.0699376	0.0298212	0	0.0701923	0.250103
ENSMUSG00000062151	Unc13c	0.02	0.06	3	0.0928703	0.0458651	0.0240498	0	0	0.00877113	0.0795988	0.063213	0.0804014
ENSMUSG00000034209	Rasl10a	0.15	0.45	3	0.174973	0.183715	0.27903	0	0.121917	0.48174	0.184235	0.995431	0.139146
ENSMUSG00000048652	Samd13	0.01	0.03	3	0.344942	0	0.0283401	0	0	0	0.0312084	0	0.081027
ENSMUSG00000034295	Fhod3	0.11	0.33	3	0.143499	0.240525	0.0775663	0.07391	0.0489011	0.123561	0.113911	0.602261	0.490222
ENSMUSG00000103755	RP24-324I23.4	0.01	0.03	3	0.598699	0	0	0	0.041381	0	0	0	0.106266
ENSMUSG00000037130	H2-M10.6	0.01	0.03	3	0.482689	0	0	0	0.0304895	0	0.138185	0	0
ENSMUSG00000033249	Hsf4	0.01	0.03	3	0.266335	0	0.0246898	0	0	0	0	0.0784365	0.0448927
ENSMUSG00000022456	2021-09-03	0.08	0.24	3	0.214831	0.160129	0.0480389	0.069535	0.0401689	0.0270703	0.0800566	0.386396	0.474385
ENSMUSG00000032495	Lrrc2	0.01	0.03	3	0.378147	0.0286501	0	0	0.0210852	0	0	0.0478348	0.0902229
ENSMUSG00000082524	Gm6272	0	3.23	3	0.355918	0	0	0	0	0	12.9368	0	0
ENSMUSG00000090061	Nwd2	0.01	0.03	3	0.42491	0.00824184	0	0.050822	0	0.011486	0.00823847	0.0479762	0.0466986
ENSMUSG00000074804	AU015228	0.01	0.03	3	0.55636	0	0.0282018	0.0315516	0	0	0	0.0895368	0.0281571
ENSMUSG00000100094	1810008I18Rik	0.13	0.39	3	0.140991	0.0544599	0.155726	0.173023	0.120619	0.614695	0.217651	0.0547029	0.671215
ENSMUSG00000038022	Fam188b	0.02	0.06	3	0.180141	0.0324246	0.0305778	0.0172085	0.00894775	0.00753856	0.0324242	0.0893181	0.11486
ENSMUSG00000048540	Nhlh2	0.01	0.03	3	0.346534	0.0104754	0	0.0111177	0	0	0	0.104945	0.0197944
ENSMUSG00000085733	Arhgap27os1	0.06	0.18	3	0.240954	0	0.088393	0.147647	0	0.261653	0.373048	0	0.088029
ENSMUSG00000034755	Pcdh11x	0.01	0.03	3	0.16531	0.00391596	0.0184494	0	0.0087464	0	0.0195741	0.0509892	0.0332865
ENSMUSG00000039545	Ppp1r3fos	0.03	0.09	3	0.411618	0.0405821	0.0674425	0	0.0112004	0.067426	0.0101474	0.29967	0
ENSMUSG00000094873	Gm13812	0.02	0.06	3	0.346571	0	0.0345211	0.0388334	0	0	0.0759777	0.172758	0
ENSMUSG00000093985	Gm10406	0.01	0.03	3	0.513037	0.0275018	0	0	0	0	0	0	0.102314
ENSMUSG00000027419	Pcsk2	0.11	0.33	3	0.267428	0.072915	0.103123	0.139317	0.128769	0.033898	0.0510356	0.569668	0.681848
ENSMUSG00000034493	4930556J24Rik	0.03	0.09	3	0.479876	0	0	0.131337	0	0.0760536	0	0	0.286196
ENSMUSG00000042988	Notum	0.04	0.12	3	0.0482423	0.036156	0.0320482	0.0243981	0.0659897	0.0625606	0.0705547	0.192945	0.166563
ENSMUSG00000046748	Tmem45a2	0.02	0.06	3	0.248393	0.0307372	0.0407273	0.0153496	0	0	0.0598941	0.122618	0.0428303
ENSMUSG00000083000	Gm15678	0.01	0.03	3	0.680136	0	0.0528769	0	0	0	0	0.105599	0
ENSMUSG00000022123	Scel	0.02	0.06	3	0.0607937	0.0463316	0.0109318	0.0122925	0.0255771	0.0862478	0.0463468	0.0580241	0.0328337
ENSMUSG00000058656	Samd12	0.07	0.21	3	0.149428	0	0.241778	0.052712	0	0.377626	0.206607	0.0966142	0.147873
ENSMUSG00000086228	Ubap1l	0.01	0.03	3	0.701486	0	0	0.0598051	0	0	0.113021	0	0
ENSMUSG00000104028	RP24-574O8.7	0.02	0.06	3	0.411546	0	0	0	0.0604512	0.193265	0	0.03961	0
ENSMUSG00000086561	Gm15540	0.26	0.78	3	0.161748	0.389036	0.522545	0	0.133064	1.36039	0.571766	0.0865887	1.09231
ENSMUSG00000090171	Ugt1a2	0.02	0.06	3	0.247705	2.13654e-109	9.30358e-122	0.0320286	0.0322725	0.0296179	0.147247	5.15698e-82	0.0566548
ENSMUSG00000026725	Tnn	0.02	0.06	3	0.0458113	0.0464406	0.00689097	0.00780406	0	0.0403497	0.03803	0.0932966	0.0540157
ENSMUSG00000097352	C920009B18Rik	0.01	0.03	3	0.57473	0.0416381	0	0	0	0.117249	0	0	0
ENSMUSG00000050357	Rltpr	0.01	0.03	3	0.153032	0.0142805	0.0134861	0.0151533	0	0	0.028578	0.0429294	0.0404889
ENSMUSG00000100450	Gm9443	0.01	0.03	3	0.681426	0	0.0521714	0	0	0	0	0	0.103782
ENSMUSG00000035472	Slc25a21	0.01	0.03	3	0.346714	0.0183211	0	0.0182957	0	0	0.0357075	0	0.102145
ENSMUSG00000063851	Rnf183	0.05	0.15	3	0.0287514	0	0.0327421	0.073713	0.0999982	0.11973	0.144209	0.111828	0.235318
ENSMUSG00000020135	Apc2	0.04	0.12	3	0.379014	0.0630693	0.0524265	0.0236303	0.00818443	0.00344326	0.00370481	0.11146	0.35415
ENSMUSG00000082487	Gm11628	0	3.1	3	0.355918	0	0	0	0	0	0	0	12.4165
ENSMUSG00000102374	RP24-429G21.4	0.02	0.06	3	0.20374	0.0557111	0.0328254	0	0	0.0480541	0.126679	0.0493958	0.0172562
ENSMUSG00000031224	Magee2	0.04	0.12	3	0.342504	0.0417766	0.0184684	0.0625698	0.0563616	0	0	0.259318	0.23297
ENSMUSG00000060568	Fam78b	0.13	0.39	3	0.204456	0.156947	0.207156	0.0874867	0.0636865	0.00766485	0.211586	0.75997	0.567948
ENSMUSG00000082118	Gm13862	0	3.42	3	0.151868	0	0	0	0	10.2647	0	3.43208	0
ENSMUSG00000040138	Ndp	0.03	0.09	3	0.345856	0.0764483	0.0450954	0	0	0	0.14907	0	0.213249
ENSMUSG00000028280	Gabrr1	0.01	0.03	3	0.13968	0	0.0149962	0	0.0175312	0.0591607	0	0.0318156	0.0300078
ENSMUSG00000035910	Dcdc2a	0.01	0.03	3	0.21313	0.0204823	0.00482561	0	0	0.0285835	0.06894	0	0.0145078
ENSMUSG00000097785	B230217O12Rik	0.03	0.09	3	0.103398	0.0924716	0.0272977	0	0	0.106571	0.0300634	0.136735	0.0860241
ENSMUSG00000042793	Lgr6	0.02	0.06	3	0.316401	0.0677172	0.0119466	0.0067663	0.0091124	0	0.0329689	0.0720056	0.125714
ENSMUSG00000006462	A530013C23Rik	0.01	0.03	3	0.443272	0.028097	0.0132663	0	0	0	0.0843394	0	0.0265537
ENSMUSG00000038782	1700028J19Rik	0.11	0.33	3	0.164902	0.0856419	0.113993	0.128125	0.116005	0.259616	0.626983	0	0.438671
ENSMUSG00000092300	Cdk3-ps	0.02	0.06	3	0.275458	0	0.0300655	0.0336183	0	0.103188	0	0	0.150045
ENSMUSG00000099708	Gm29361	0.01	0.03	3	0.334333	0	0.0217697	0	0	0	0.0239897	0	0.0915131
ENSMUSG00000024209	1700061G19Rik	0.02	0.06	3	0.328309	0.0934655	0	0	0	0.0372995	0.0400768	0.133789	0.0252362
ENSMUSG00000030525	Chrna7	0.09	0.27	3	0.294159	0.140442	0.0828156	0.116842	0	0	0.0456358	0.415176	0.631045
ENSMUSG00000026840	Lamc3	0.04	0.12	3	0.188281	0.104605	0.0383426	0.0370151	0	0.020609	0.07553	0.157151	0.243366
ENSMUSG00000065905	Gm26110	0	3.12	3	0.355918	0	0	0	0	0	12.476	0	0
ENSMUSG00000102533	RP23-46B12.6	0.02	0.06	3	0.245386	0	0.0254629	0.0431937	0	0.0124251	0.140436	0.102226	0
ENSMUSG00000097622	A330033J07Rik	0.01	0.03	3	0.201301	0.0337148	0	0.0168353	0	0	0.0328515	0.0544588	0.0469859
ENSMUSG00000079554	Aox2	0.03	0.09	3	0.0778201	0.0354961	0.0724912	0.00628019	0	0.0934803	0.0591464	0.0474017	0.145275
ENSMUSG00000046844	Vat1l	0.67	2.01	3	0.226164	0.81916	0.422318	1.09191	0.346997	0.239253	0.863563	3.95875	2.99018
ENSMUSG00000046005	D830044D21Rik	0.01	0.03	3	0.395677	0	0	0	0.0393639	0	0.0891777	0.035718	0
ENSMUSG00000028747	Htr6	0.01	0.03	3	0.45499	0.0206415	0	0	0	0	0	0	0.115106
ENSMUSG00000094812	Gm22614	0	2.92	3	0.355918	0	0	0	0	0	0	11.6631	0
ENSMUSG00000097839	Gm26909	0.02	0.06	3	0.412378	0.0798689	0	0	0	0.075596	0	0	0.151746
ENSMUSG00000023176	Cpn2	0.08	0.24	3	0.239729	0.110246	0.0972996	0.0300381	0.0944626	0.112221	0.605193	0.0621765	0.186116
ENSMUSG00000091412	Gm2895	0.01	0.03	3	0.0160343	0.0220691	0	0.0117109	0	0.0205385	0.0441504	0.0331653	0.031278
ENSMUSG00000028417	Tal2	0.02	0.06	3	0.206457	0.0357827	0	0	0.0395083	0.0777191	0.0238638	0.143405	0.0112706
ENSMUSG00000021198	Unc79	0.02	0.06	3	0.190941	0.023523	0.00409901	0.0184899	0.0374408	0.0121354	0.0379418	0.130324	0.0570824
ENSMUSG00000011305	Plin5	0.01	0.03	3	0.418748	0	0	0.0495201	0	0	0.0241807	0.0219981	0.0691817
ENSMUSG00000099394	Gm9142	0.01	0.03	3	0.237626	0	0	0.0470907	0	0	0.0446042	0.0446159	0.0421033
ENSMUSG00000102713	RP23-407E2.31	0.02	0.06	3	0.104486	0	0	0	0.0611439	0.117287	0.0440512	0.0400612	0.0420303
ENSMUSG00000086645	Gm15743	0.15	0.45	3	0.0206253	0.0781816	0.322855	0.156085	0.0351919	0.33761	0.381139	0.39296	0.678521
ENSMUSG00000039059	Hrh3	0.01	0.03	3	0.26084	0	0.0329261	0	0	0	0.0626967	0.0156084	0.032715
ENSMUSG00000046204	Pnma2	0.03	0.09	3	0.202352	0.0336802	0.050061	0	0.0167427	0.0352616	0	0.174731	0.138116
ENSMUSG00000055945	Prr18	0.03	0.09	3	0.113525	0.0541348	0.040866	0	0.0239051	0.171288	0.0433183	0.0825353	0.0511483
ENSMUSG00000028978	Nos3	0.02	0.06	3	0.294278	0.0660814	0	0.0300583	0	0.0624382	0.0251758	0.151309	0.0158547
ENSMUSG00000025789	St8sia2	0.06	0.18	3	0.107122	0.0424631	0.0374671	0.0763975	0.0916757	0.0585032	0.217633	0.105364	0.334494
ENSMUSG00000049252	Lrp1b	0.01	0.03	3	0.314111	0.00443601	0.0234403	0	0	0.00381718	0	0.0801099	0.028747
ENSMUSG00000046287	Pnma3	0.01	0.03	3	0.230298	0.0206091	0	0	0	0	0.0515333	0.0619398	0
ENSMUSG00000055210	Foxd2	0.01	0.03	3	0.231605	0.0184527	0	0.018427	0	0.0477486	0.0359643	0.0163608	0
ENSMUSG00000002007	Srpk3	0.01	0.03	3	0.49585	0.0558475	0	0	0	0	0	0.0373177	0.0964164
ENSMUSG00000031329	Tsx	0.03	0.09	3	0.0214146	0	0.0525257	0.0583494	0	0.103668	0.110712	0.110694	0.0522405
ENSMUSG00000021904	Sema3g	0.03	0.09	3	0.0169218	0.0380178	0.021509	0.0322838	0.00839268	0.0989842	0.0456185	0.144707	0.0861876
ENSMUSG00000047842	Diras2	0.13	0.39	3	0.244614	0.201279	0.140257	0.116414	0.0713265	0.127754	0.0206359	0.629057	0.796776
ENSMUSG00000054034	Tceal5	0.18	0.54	3	0.0423007	0.26665	0	0.159484	0.289506	0.185091	0.677232	0.663172	0.64639
ENSMUSG00000033214	Slitrk5	0.06	0.18	3	0.156139	0.0357983	0.0405023	0.129199	0.0474148	0.0732249	0.0572711	0.344224	0.250222
ENSMUSG00000074220	Zfp382	0.09	0.27	3	0.0864235	0.223651	0.096138	0	0.0449239	0.246541	0.0814249	0.428001	0.326817
ENSMUSG00000096996	Gm26792	0.01	0.03	3	0.197194	0	0.048039	0	0	0.0473768	0.0127273	0.0509865	0.0240433
ENSMUSG00000080823	Atp5l-ps2	0.16	0.48	3	0.499024	0	0.640892	0	0	1.58187	0	0.32629	0
ENSMUSG00000021313	Ryr2	0.08	0.24	3	0.193958	0.121122	0.0696313	0.0473676	0.088514	0.0226507	0.10509	0.436213	0.376249
ENSMUSG00000070369	Itgad	0.01	0.03	3	0.315963	0	0.0341631	0.00960831	0	0.00842062	0.0181094	0.0907085	0.0171066
ENSMUSG00000030307	Slc6a11	0.01	0.03	3	0.26463	0	0.0161005	0	0.00942209	0	0	0.0427512	0.080633
ENSMUSG00000097240	Gm26614	0.01	0.03	3	0.203106	0	0.00839313	0.00944483	0.00982284	0.0248309	0.00889902	0.00891387	0.0756566
ENSMUSG00000054594	Oscar	0.01	0.03	3	0.428398	0	0.0492044	0	0	0	0	0.0739779	0.0517009
ENSMUSG00000060188	Cxcl17	0.05	0.15	3	0.476633	0	0.0727747	0	0.111163	0	0	0.507392	0.0761588
ENSMUSG00000082569	Gm12634	0.01	0.03	3	0.376233	0	0.0402308	0	0	0	0.0849398	0.0424846	0
ENSMUSG00000025081	Tdrd1	0.02	0.06	3	0.327309	0.00702341	0.00662163	0.0597322	0.0232805	0.156977	0.0140548	0.0563625	0.0199233
ENSMUSG00000024109	Nrxn1	0.26	0.78	3	0.206298	0.375623	0.0747919	0.220328	0.379586	0.0383636	1.16593	0.442536	1.45373
ENSMUSG00000053461	Hhipl2	0.01	0.03	3	0.333173	0	0	0	0.0519887	0.0292386	0.0471086	0.0471745	0
ENSMUSG00000084408	Gm11870	0.01	0.03	3	0.576366	0.0398153	0	0	0	0	0	0	0.111209
ENSMUSG00000067878	Mtap7d3	0.06	0.18	3	0.148671	0.147614	0.0617821	0.016362	0	0.0423786	0.0957789	0.246916	0.319648
ENSMUSG00000085766	2810430I11Rik	0.01	0.03	3	0.539796	0.0410632	0	0	0	0	0.0933403	0	0.0127134
ENSMUSG00000036596	Cpz	0.17	0.51	3	0.162406	0.518171	0.0572742	0.0646707	0.0582636	0.204958	0.1894	0.746693	0.903063
ENSMUSG00000082283	Gm14472	0.11	0.33	3	0.414919	0.44489	0	0	0	0.442479	0	0	0.870845
ENSMUSG00000045034	Ankrd34b	0.02	0.06	3	0.173239	0.0206605	0	0.0328915	0.0191074	0.0096119	0.0259653	0.130053	0.0817592
ENSMUSG00000087377	AV099323	0.14	0.42	3	0.0910255	0.279518	0.177292	0.09871	0	0.656007	0.280583	0.608037	0.132419
ENSMUSG00000087042	Gm11611	0.01	0.03	3	0.685738	0	0	0	0.0537042	0	0	0.105636	0
ENSMUSG00000098048	Gm8330	0.01	0.03	3	0.511973	0	0.0496054	0	0	0	0.0544991	0.0495536	0
ENSMUSG00000060559	Gm10083	0.01	0.03	3	0.529039	0	0.0462208	0	0	0.0151954	0	0	0.107897
ENSMUSG00000101693	Gm19461	0.02	0.06	3	0.223481	0.0186576	0.0329803	0.0372628	0	0	0.137347	0.0604155	0.0520121
ENSMUSG00000022053	Ebf2	0.02	0.06	3	0.148273	0.023836	0.0224775	0.0271579	0.0145859	0.0591104	0.00794483	0.0527921	0.115983
ENSMUSG00000096950	Gm9530	0.05	0.15	3	0.194722	0.0428771	0.0757371	0.0428264	0.0385179	0.0123191	0.194935	0.0760166	0.331893
ENSMUSG00000103343	RP24-188H2.3	0.01	0.03	3	0.300905	0	0.0192396	0.0215815	0	0	0.0814754	0	0.0577094
ENSMUSG00000071424	Grid2	0.01	0.03	3	0.174721	0.00582583	0	0.00618448	0.0192889	0.0054149	0.00582443	0.0583486	0.0660276
ENSMUSG00000041333	Mup4	0.02	0.06	3	0.377846	0.0626646	0	0	0	0	0.183757	0.0556875	0
ENSMUSG00000099627	Gm6757	0.02	0.06	3	0.125387	0.0589837	0	0.0294342	0	0.0509712	0.0287616	0.104654	0.0548644
ENSMUSG00000060913	Trim55	0.01	0.03	3	0.678049	0	0	0.0586275	0	0	0	0.0138403	0.0913739
ENSMUSG00000076434	Wfdc3	0.02	0.06	3	0.0677309	0.0313324	0.0277504	0.0312682	0	0.0541693	0.0305605	0.111196	0.0582983
ENSMUSG00000038600	Atp6v0a4	0.03	0.09	3	0.338651	0.089849	0	0	0.0384392	0.0245913	0.0138886	0.240387	0.0841524
ENSMUSG00000072844	G530011O06Rik	0.05	0.15	3	0.0478176	0.0810719	0.0716724	0.0607135	0	0.244823	0.158029	0.125804	0.0753463
ENSMUSG00000035385	Ccl2	0.04	0.12	3	0.266493	0.0550062	0	0.116503	0	0.103491	0	0.27627	0.104304
ENSMUSG00000085665	Gm12059	0.04	0.12	3	0.0136475	0.10237	0.0107346	0.0362141	0.0251164	0.137623	0.136535	0.0911666	0.128969
ENSMUSG00000083391	Gm14148	0.01	0.03	3	0.202385	0	0.0394108	0	0	0.0388839	0	0.0416247	0.0392783
ENSMUSG00000024593	Megf10	0.02	0.06	3	0.295987	0.00450317	0.0424318	0.0239036	0.00496945	0.0251051	0.0045015	0.0496077	0.157348
ENSMUSG00000102243	RP24-260D21.1	0.01	0.03	3	0.424215	0	0.0256953	0	0	0.088695	0	0.0136339	0
ENSMUSG00000026930	Gpsm1	0.79	2.37	3	0.0330763	1.20479	0.801086	0.859759	0.297978	2.17069	2.16268	1.04547	4.09617
ENSMUSG00000061517	Sox21	0.15	0.45	3	0.0190061	0.109988	0.226583	0.146493	0.131692	0.716035	0.285701	0.465777	0.317784
ENSMUSG00000101556	Gm28869	0.07	0.21	3	0.430782	0.27595	7.83926e-06	0	8.69133e-06	7.0193e-06	0.221798	0.609844	7.31698e-06
ENSMUSG00000035121	Neil2	0.01	0.03	3	0.215424	0	0.0226405	0	0.0345498	0.0441936	0	0.0453899	0.0475836
ENSMUSG00000055540	Epha6	0.02	0.06	3	0.277683	0.0117888	0.0237	0.0267309	0	0	0	0.0940407	0.148604
ENSMUSG00000053825	Ppfia2	0.02	0.06	3	0.100878	0.0422685	0.0298764	0.011218	0.00583096	0.0196409	0.0528201	0.10054	0.0598791
ENSMUSG00000084292	Gm13535	0.04	0.12	3	0.211514	0	0.163089	0	0	0.0909559	0.0256701	0.210172	0.146891
ENSMUSG00000101210	Gm28720	0.01	0.03	3	0.168786	0	0.0210959	0	0	0.0520115	0	0.0447922	0.0105608
ENSMUSG00000044164	Rnf182	0.01	0.03	3	0.39699	0.00987425	0	0.0209601	0	0	0	0.0197839	0.102617
ENSMUSG00000040950	Mgl2	0.07	0.21	3	0.238361	0.0959185	0.0453892	0.0254341	0.102337	0.0671597	0.0960681	0.549861	0.136084
ENSMUSG00000104342	RP23-7E4.2	0.05	0.15	3	0.19298	0.0362665	0.119978	0.0577136	0	0.0845239	0.054453	0.127223	0.325711
ENSMUSG00000075610	Tmem92	0.01	0.03	3	0.350185	0	0.0334922	0	0	0	0	0.100592	0.0351631
ENSMUSG00000043531	Sorcs1	0.07	0.21	3	0.119887	0.0934736	0.0439273	0.0749072	0.0732861	0.0270608	0.150494	0.305278	0.342614
ENSMUSG00000023964	Calcr	0.02	0.06	3	0.295084	0.0299253	0	0	0.0403291	0	0.131202	0	0.110398
ENSMUSG00000008028	1700008O03Rik	0.05	0.15	3	0.412316	0	0.196412	0	0	0	0	0.169255	0.446038
ENSMUSG00000056468	5730596B20Rik	0.01	0.03	3	0.217269	0.010472	0	0.0222283	0	0.0292331	0	0.0209823	0.0791524
ENSMUSG00000022076	Klhl1	0.01	0.03	3	0.394754	0.022416	0	0.0335895	0	0	0.0218335	0.0397349	0.0416312
ENSMUSG00000097911	Gm26691	0.01	0.03	3	0.348397	0	0	0	0.0288957	0.0184841	0	0.0095089	0.0797001
ENSMUSG00000083397	Gm5466	0.01	0.03	3	0.34067	0.0196276	0.0185586	0.0208218	0	0.0366093	0.0589493	0.0196742	0
ENSMUSG00000094852	Gm9034	0.01	0.03	3	0.439432	0	0	0	0.0460595	0.0390332	0	0.0835666	0
ENSMUSG00000097730	Gm26588	0.03	0.09	3	0.0597875	0.0410696	0	0	0.0831062	0.0708734	0.0627605	0.0910442	0.133595
ENSMUSG00000097077	Gm16712	0.02	0.06	3	0.107672	0.0251743	0.0668209	0	0	0.065216	0.0736311	0.0893129	0.0234069
ENSMUSG00000029663	Gngt1	0.02	0.06	3	0.240729	0	0.0647902	0.0126351	0	0.0958758	0.102704	0	0.0323223
ENSMUSG00000061462	Obscn	0.01	0.03	3	0.104185	0.00581746	0	0.0116262	0.0234808	0.0194983	0.0169829	0.0664451	0.0323968
ENSMUSG00000058794	Nfe2	0.06	0.18	3	0.0421065	0.0763935	0.102619	0	0.0427357	0.0546655	0.246771	0.203672	0.223839
ENSMUSG00000074805	Il1bos	0.01	0.03	3	0.590467	0	0.0527485	0	0	0.0780499	0	0	0.0263401
ENSMUSG00000047033	Pcdhb15	0.04	0.12	3	0.0841252	0.0508473	0.0600021	0.0404695	0.0140361	0.011835	0.165327	0.178315	0.144148
ENSMUSG00000097535	Gm26592	0.01	0.03	3	0.293573	0	0.0513878	0	0	0	0.028302	0.0514912	0.0539872
ENSMUSG00000022525	Hrasls	0.03	0.09	3	0.250073	0.0608525	0.0574398	0	0	0.0113295	0.0516959	0.222985	0.0805022
ENSMUSG00000096899	Gm8346	0.01	0.03	3	0.454615	0	0	0	0.0467484	0.0197377	0.0635505	0	0.0200055
ENSMUSG00000030411	Nova2	0.03	0.09	3	0.0346321	0.0282065	0.0380144	0.0285121	0.0296455	0.0312133	0.0966992	0.134841	0.0951341
ENSMUSG00000079045	Prox1os	0.01	0.03	3	0.684102	0	0.0511366	0	0	0.100924	0	0	0
ENSMUSG00000046168	Kcnrg	0.03	0.09	3	0.283797	0	0	0	0.113626	0	0.0515338	0.103067	0.194549
ENSMUSG00000029601	Iqcd	0.09	0.27	3	0.0577569	0.0241363	0.214099	0.0768048	0.0500043	0.33806	0.385217	0.0968111	0.25682
ENSMUSG00000040373	Cacng5	0.01	0.03	3	0.131144	0	0.0111502	0	0.017013	0	0.0492704	0.0336214	0.0234791
ENSMUSG00000103869	RP24-271M20.4	0.01	0.03	3	0.269698	0	0	0	0.0219116	0.0700775	0.0158382	0	0.0151016
ENSMUSG00000036463	4930544G11Rik	0.01	0.03	3	0.379705	0	0	0.0284173	0	0.0250345	0.0805389	0	0
ENSMUSG00000093580	Gm20706	0.01	0.03	3	0.48614	0.0242922	0.0214901	0	0	0	0.0947291	0.0215449	0
ENSMUSG00000087179	Gm14230	0.12	0.36	3	0.129822	0.403799	0	0.0670387	0	0.468263	0.0658036	0.414652	0.502537
ENSMUSG00000074731	Zfp345	0.01	0.03	3	0.456597	0.0348167	0	0	0	0.105089	0	0.015434	0
ENSMUSG00000020059	Sycp3	0.13	0.39	3	0.345163	0.103408	0.196229	0.109619	0.102249	0.161314	0.207355	0.0463753	1.15919
ENSMUSG00000073535	Gm5532	0.01	0.03	3	0.349082	0	0.0253386	0	0	0.0247304	0	0	0.106485
ENSMUSG00000085069	Gm13111	0.01	0.03	3	0.398682	0	0	0.0524317	0	0.00919234	0.0395271	0.0197958	0.0373378
ENSMUSG00000095408	Gm8366	0.01	0.03	3	0.454615	0	0	0	0.0467484	0.0197377	0.0635505	0	0.0200055
ENSMUSG00000035238	Kcnk15	0.01	0.03	3	0.57142	0	0	0.0354266	0	0	0	0.100574	0
ENSMUSG00000044528	Tram1l1	0.14	0.42	3	0.0465318	0.180001	0.247374	0.121534	0.018073	0.320219	0.212899	0.705172	0.433095
ENSMUSG00000082410	Gm12011	0.02	0.06	3	0.580434	0	0	0.0863582	0	0	0	0.246459	0
ENSMUSG00000068601	Gm10244	0.09	0.27	3	0.14658	0.0534853	0.25484	0	0.0592258	0.121636	0.107472	0.363831	0.484718
ENSMUSG00000032322	Pstpip1	0.01	0.03	3	0.623297	0.0598475	0	0	0	0	0.0998621	0	0.0188619
ENSMUSG00000020389	Cdkl3	0.27	0.81	3	0.00467729	0.168627	0.320311	0.417861	0.156602	0.556819	0.737421	1.12308	0.821756
ENSMUSG00000102191	RP23-321H9.2	0.01	0.03	3	0.688286	0	0.0525162	0	0	0.102525	0	0	0
ENSMUSG00000027070	Lrp2	0.02	0.06	3	0.0155728	0.0315361	0.00505454	0.0057304	0.0288499	0.0727796	0.041061	0.0688809	0.0399036
ENSMUSG00000050295	Foxc1	0.01	0.03	3	0.232985	0.00879369	0.00829412	0.0373348	0	0.0327173	0.00879416	0.0528533	0.0249218
ENSMUSG00000000791	Il12rb1	0.01	0.03	3	0.0727056	0.0123674	0.0116744	0	0	0	0.0371174	0.0371743	0.0350597
ENSMUSG00000030158	Clec12b	0.01	0.03	3	0.34994	0	0.0298099	0	0	0	0	0.0895725	0.0313068
ENSMUSG00000103707	Pcdha6	0.02	0.06	3	0.433858	6.12564e-140	1.1597e-36	2.82856e-201	0.0973611	6.11122e-137	8.84197e-44	0.0883596	0.170802
ENSMUSG00000049985	Ankrd55	0.01	0.03	3	0.461896	0.0384298	0	0	0	0	0	0.0835666	0.0242095
ENSMUSG00000072893	4933439C10Rik	0.03	0.09	3	0.264303	0.0820771	0.0259757	0	0	0.208545	0	0.110004	0.0364045
ENSMUSG00000100843	Gm8307	0.01	0.03	3	0.425607	0	0	0	0.0388951	0	0.0705284	0.0352864	0
ENSMUSG00000081270	Gm11653	0.02	0.06	3	0.397316	0	0.0787213	0	0	0.155338	0	0	0.0784574
ENSMUSG00000081921	Gm12858	9.27	27.72	2.99	0.0528607	10.1287	4.90637	10.2003	11.8347	24.0941	10.736	19.2723	56.7773
ENSMUSG00000044288	Cnr1	0.64	1.91	2.98	0.236011	0.942432	0.540232	0.773848	0.307419	0.33873	0.562898	3.32005	3.40144
ENSMUSG00000053040	Aph1c	0.5	1.49	2.98	0.349283	0.394677	1.03414	0.25439	0.30699	0.596657	0.691981	0.27981	4.38132
ENSMUSG00000026536	Mnda	2.76	8.18	2.96	0.228726	1.90389	2.03227	5.42147	1.70199	3.16874	8.29989	1.68889	19.5556
ENSMUSG00000022129	Dct	0.21	0.62	2.95	0.111064	0.235978	0.170722	0.171355	0.260505	0.610934	0.292738	0.26633	1.29608
ENSMUSG00000082181	Gm12252	0.48	1.41	2.94	0.449354	0	0	1.90695	0	0	0	1.78886	3.83468
ENSMUSG00000054013	Tmem179	0.16	0.47	2.94	0.175281	0.183006	0.0179767	0.365467	0.0548604	0.0350891	0.317089	0.84744	0.699228
ENSMUSG00000022362	9130401M01Rik	0.35	1.03	2.94	0.104642	1.3916	2.94291e-83	8.48494e-79	1.44586e-119	1.76177	0.731325	0.726584	0.88359
ENSMUSG00000057685	Gm8526	0.14	0.41	2.93	0.337321	0	0	0	0.572563	0.123101	0.910845	0	0.613063
ENSMUSG00000040724	Kcna2	0.15	0.44	2.93	0.259507	0.304272	0.162676	0.064587	0.0783789	0.0377476	0.152164	0.599483	0.958237
ENSMUSG00000043556	Fbxl7	0.14	0.41	2.93	0.219434	0.279312	0.123763	0.0696722	0.0944476	0	0.238435	0.774557	0.617345
ENSMUSG00000024873	Cnih2	0.14	0.41	2.93	0.125962	0.258957	0.153201	0.0860902	0.0584645	0.11215	0.210651	0.613048	0.723522
ENSMUSG00000015647	Lama5	1.01	2.96	2.93	0.0392354	1.88144	0.216094	1.35863	0.571772	2.63089	1.33647	4.09752	3.79485
ENSMUSG00000022055	Nefl	0.46	1.35	2.93	0.303934	0.643931	0.40178	0.49603	0.298118	0.154626	0.332422	3.07985	1.81535
ENSMUSG00000097754	Ptgs2os2	0.15	0.44	2.93	0.0439468	0.287352	0.228952	0.0860402	0	0.198628	0.448355	0.458841	0.641436
ENSMUSG00000100160	Gm28527	0.13	0.38	2.92	0.22897	0	0	0.539414	0	0.497025	0	0.494897	0.526356
ENSMUSG00000082549	Gm14813	0.12	0.35	2.92	0.234246	0	0.232882	0.251572	0	0.682066	0	0.228338	0.482304
ENSMUSG00000085763	Smc2os	0.25	0.73	2.92	0.102678	0.108877	0.19537	0.541137	0.149277	0.476844	1.17441	1.06695	0.204004
ENSMUSG00000036053	Fmnl2	0.49	1.43	2.92	0.0305926	0.612391	0.450291	0.346715	0.556858	0.622065	1.03848	1.81925	2.24056
ENSMUSG00000081429	Rps27-ps1	0.57	1.66	2.91	0.275449	0	1.49152	0.780059	0	3.67697	0	1.50518	1.45345
ENSMUSG00000010529	Gm266	0.33	0.96	2.91	0.281137	0.707326	0.15695	0.352707	0.119792	0.153193	0.215784	2.04091	1.44116
ENSMUSG00000082255	Gm11822	0.11	0.32	2.91	0.0698203	0.228248	0	0.225923	0	0.203494	0.45164	0.204709	0.432061
ENSMUSG00000094974	Rps19-ps2	0.23	0.67	2.91	0.270825	0.295052	0.287152	0.155599	0.164505	0.425541	1.64572	0.595949	0
ENSMUSG00000100182	1810006J02Rik	0.1	0.29	2.9	0.0531191	0.320594	0.063396	0	0	0.201642	0.323766	0.323043	0.307488
ENSMUSG00000040537	Adam22	0.1	0.29	2.9	0.187884	0.224777	0.0572595	0.079861	0.0427144	0.0542362	0.141031	0.380616	0.588832
ENSMUSG00000076505	Igkv1-131	0.31	0.9	2.9	0.444702	0.936345	0	0.308802	0	0	2.17503	1.40577	0
ENSMUSG00000033152	Podxl2	1.14	3.31	2.9	0.0366373	1.74843	1.28877	1.1989	0.333332	1.45072	2.86683	3.52787	5.38149
ENSMUSG00000050370	Ch25h	0.2	0.58	2.9	0.161003	0.0776487	0.206571	0.50349	0	0.873694	0.113662	0.344592	0.975884
ENSMUSG00000034161	Scx	0.1	0.29	2.9	0.266556	0.107115	0.101656	0.189237	0	0.100289	0	0.501539	0.540819
ENSMUSG00000083780	Gm12728	1.23	3.57	2.9	0.177501	0	1.85022	0.538412	2.52563	3.38063	7.2609	0.597096	3.04394
ENSMUSG00000020695	Mrc2	0.1	0.29	2.9	0.2108	0.147264	0.0555223	0.191175	0.0195034	0.0689758	0.0867485	0.538712	0.460758
ENSMUSG00000028020	Glrb	0.19	0.55	2.89	0.153297	0.348904	0.042024	0.303136	0.0854961	0.136728	0.302856	1.02542	0.721992
ENSMUSG00000090622	A930033H14Rik	0.09	0.26	2.89	0.0724446	0.0955047	0.140619	0.047692	0.0643653	0.219577	0.108562	0.225779	0.502772
ENSMUSG00000024647	Cbln2	0.38	1.1	2.89	0.224341	0.662129	0.375374	0.403953	0.0914118	0.0462766	0.662673	1.90779	1.76812
ENSMUSG00000097669	Gm8649	0.35	1.01	2.89	0.215457	1.39131	0	0	0	1.306	1.44923	1.30032	0
ENSMUSG00000032911	Cspg4	0.18	0.52	2.89	0.082469	0.226535	0.126483	0.280583	0.0740698	0.210472	0.285151	0.915857	0.669511
ENSMUSG00000044117	2900011O08Rik	0.08	0.23	2.88	0.148932	0.120694	0.0142502	0.176096	0.0166612	0.0417581	0.166072	0.398456	0.313703
ENSMUSG00000066721	Zfp575	0.08	0.23	2.88	0.124711	0.0520797	0.168738	0.0693466	0.0234055	0.0449126	0.16916	0.29243	0.403239
ENSMUSG00000040528	Milr1	0.16	0.46	2.88	0.0109208	0.309053	0.146365	0.1117	0.0641602	0.330932	0.636547	0.380698	0.497841
ENSMUSG00000036372	Tmem258	0.26	0.75	2.88	0.000415749	0.275619	0.231166	0.389285	0.160495	0.722697	0.860789	0.635924	0.769632
ENSMUSG00000054196	Cthrc1	0.16	0.46	2.88	0.272986	0	0.134705	0.499912	0	0.310138	0	1.03018	0.491905
ENSMUSG00000040183	Ankrd6	0.26	0.75	2.88	0.0374504	0.497172	0.0933643	0.338162	0.11395	0.309804	0.784408	0.991816	0.895015
ENSMUSG00000036095	Dgkb	0.76	2.18	2.87	0.216651	1.56668	0.488388	0.386312	0.612674	0.407075	0.844847	4.1329	3.32645
ENSMUSG00000050192	Eif5a2	0.31	0.89	2.87	0.0600525	0.491818	0.354192	0.217529	0.165865	0.368331	0.553217	1.16311	1.46459
ENSMUSG00000032890	Rims3	0.07	0.2	2.86	0.273115	0.133665	0.0903273	0.0392514	0.0349748	0.0490899	0.0422445	0.243369	0.463984
ENSMUSG00000081944	Gm12276	0.76	2.17	2.86	0.0934509	0	0.727381	2.30393	0	2.51294	0.753219	2.586	2.82535
ENSMUSG00000050511	Oprd1	0.07	0.2	2.86	0.242259	0.103556	0.0812597	0.0689653	0.0154967	0.0297387	0.0336224	0.356936	0.395345
ENSMUSG00000081445	Rpl23a-ps4	0.07	0.2	2.86	0.147911	0	0	0.289328	0	0.13154	0.277799	0.276796	0.130863
ENSMUSG00000040536	Necab1	0.36	1.03	2.86	0.182346	0.604452	0.311829	0.288002	0.250901	0.104109	0.691228	1.31856	1.99436
ENSMUSG00000027895	Kcnc4	0.07	0.2	2.86	0.172657	0.0469987	0.0830363	0.109526	0.042231	0.0405193	0.137375	0.444425	0.189198
ENSMUSG00000003657	Calb2	0.46	1.31	2.85	0.241752	0.79743	0.385549	0.506289	0.147115	0.188154	0.848776	3.21672	0.978353
ENSMUSG00000047844	Bex4	6.32	17.99	2.85	0.0398055	5.76423	12.1433	3.92058	3.45482	9.09907	19.6535	11.3663	31.8328
ENSMUSG00000022453	Naga	37.63	106.73	2.84	0.344046	35.9925	64.6825	23.2207	26.6247	50.481	75.256	16.9835	284.199
ENSMUSG00000024049	Myom1	0.31	0.88	2.84	0.120186	0.555058	0.237238	0.388652	0.0606083	0.305972	0.445205	1.6031	1.17642
ENSMUSG00000055188	Rbm3os	0.06	0.17	2.83	0.218411	0.198656	0	0	0.0583678	0.198241	0.211785	0.264714	0
ENSMUSG00000052125	F730043M19Rik	0.06	0.17	2.83	0.278591	0.155637	0	0.0706618	0.0190651	0.0243902	0.321917	0.275928	0.0394267
ENSMUSG00000074006	Omp	0.12	0.34	2.83	0.0595436	0.318814	0.100702	0.068207	0	0.216222	0.399569	0.242344	0.486886
ENSMUSG00000049723	Mmp12	0.06	0.17	2.83	0.269019	0.0356371	0.101047	0.0563749	0.0393637	0.123448	0.0891775	0.0266539	0.42728
ENSMUSG00000046694	Fam46b	0.7	1.98	2.83	0.150803	1.09476	0.644524	0.75755	0.315409	0.458273	1.14322	4.02273	2.29449
ENSMUSG00000018211	Wfdc15b	0.12	0.34	2.83	0.248498	0.480759	0	0	0	0.443215	0.315434	0	0.603192
ENSMUSG00000038453	Srcin1	0.06	0.17	2.83	0.0930242	0.0717458	0.033885	0.0354116	0.0838585	0.0428727	0.110728	0.25564	0.278272
ENSMUSG00000099464	Gm5260	0.06	0.17	2.83	0.475591	0.044808	0	0.0474751	0.148761	0	0	0.539782	0.127347
ENSMUSG00000083686	Gm13504	0.17	0.48	2.82	0.155634	0.543674	0.122492	0	0	0.239185	0.934762	0.48508	0.255267
ENSMUSG00000074733	5830428H23Rik	2.14	6.04	2.82	0.0909906	2.96347	1.52333	1.61018	2.48149	5.4903	13.1115	2.55808	3.0128
ENSMUSG00000018339	Gpx3	384.2	1084.86	2.82	0.206525	468.006	619.45	224.2	225.148	765.228	888.893	213.345	2471.98
ENSMUSG00000032965	Ift57	0.17	0.48	2.82	0.0151728	0.147531	0.181913	0.198089	0.152145	0.623436	0.303281	0.668019	0.31251
ENSMUSG00000030075	Cntn3	0.11	0.31	2.82	0.163911	0.185	0.0855076	0.0704124	0.11859	0.0834479	0.21448	0.273244	0.662479
ENSMUSG00000081796	Gm9005	0.11	0.31	2.82	0.0123921	0.114279	0.205248	0.113567	0	0.400767	0.336313	0.305515	0.214226
ENSMUSG00000046718	Bst2	1.52	4.27	2.81	0.0402305	2.1879	2.24329	0.887295	0.773744	2.26059	7.45489	2.73902	4.61964
ENSMUSG00000093548	Gm6407	0.16	0.45	2.81	0.298837	0.134665	0.121338	0.401084	0	0	1.05835	0.480572	0.252886
ENSMUSG00000023905	Tnfrsf12a	4.49	12.59	2.8	0.0501563	7.57257	6.50113	1.53344	2.34061	13.6605	16.4973	4.95796	15.2367
ENSMUSG00000029778	Adcyap1r1	0.15	0.42	2.8	0.265121	0.286574	0.107094	0.153975	0.0677239	0.0901618	0.0780799	0.648113	0.856597
ENSMUSG00000103472	Pcdhga7	0.1	0.28	2.8	0.0930296	0.0740394	0.137999	0.0369947	0.162065	0.0757076	0.395203	0.211663	0.42809
ENSMUSG00000025128	Bhlhe22	0.1	0.28	2.8	0.0334415	0.147077	0.118951	0.122646	0	0.205288	0.157618	0.35784	0.406954
ENSMUSG00000036264	Fstl4	0.2	0.56	2.8	0.094266	0.315682	0.148843	0.217803	0.113247	0.124764	0.441939	0.782619	0.909505
ENSMUSG00000026841	Fibcd1	0.05	0.14	2.8	0.382306	0.0965036	0.0596159	0.0482061	0	0	0.13158	0.03421	0.376324
ENSMUSG00000097244	Gm7928	0.05	0.14	2.8	0.522538	0	0.129447	0	0.0750373	0.511062	0	0	0.0642478
ENSMUSG00000092301	Gm6887	0.1	0.28	2.8	0.220872	0.169541	0	0	0.23504	0.149962	0.166984	0.151557	0.638665
ENSMUSG00000089834	Gm16303	0.05	0.14	2.8	0.405599	0	0.183877	0	0	0.181663	0	0	0.359502
ENSMUSG00000034731	Dgkh	0.05	0.14	2.8	0.0245621	0.0700334	0.0721303	0.03498	0.0314416	0.08045	0.113693	0.144836	0.205948
ENSMUSG00000087626	Gm15050	0.05	0.14	2.8	0.298721	0	0	0.20642	0	0.0928416	0	0.295064	0.185817
ENSMUSG00000082924	Gm11462	0.1	0.28	2.8	0.0468169	0.0948464	0.0912506	0.200492	0	0.45051	0.191336	0.286505	0.180417
ENSMUSG00000045027	Prss22	0.15	0.42	2.8	0.228429	0	0.105842	0.476166	0	0.378791	0.504679	0	0.777754
ENSMUSG00000044647	Csrnp3	0.05	0.14	2.8	0.236327	0.0660176	0.0826885	0.046727	0	0.0214057	0.0471237	0.182906	0.293913
ENSMUSG00000034780	B3galt1	0.14	0.39	2.79	0.233986	0.2154	0.164498	0.161196	0.0228556	0.113204	0.110434	0.878885	0.448446
ENSMUSG00000041986	Elmod1	0.24	0.67	2.79	0.0793572	0.238082	0.203941	0.237712	0.292041	0.27988	0.337546	0.978866	1.09143
ENSMUSG00000056366	Fabp3-ps1	0.47	1.31	2.79	0.270009	0.202627	0.363135	0.604483	0.693573	0.35452	0.397181	3.3381	1.13825
ENSMUSG00000019894	Slc6a15	0.09	0.25	2.78	0.127378	0.0690748	0.130337	0.0942602	0.0544672	0.0734471	0.118435	0.365778	0.456835
ENSMUSG00000063166	Gm5449	0.78	2.17	2.78	0.039083	0.45951	0.453495	1.93713	0.258343	3.13574	2.5858	1.62929	1.32605
ENSMUSG00000050505	Pcdh20	0.09	0.25	2.78	0.0185512	0.0698068	0.0491845	0.113261	0.13148	0.121277	0.245919	0.324099	0.32364
ENSMUSG00000082229	Nap1l2	0.09	0.25	2.78	0.0485876	0.116993	0.17236	0.0778826	0	0.117751	0.228036	0.27663	0.36241
ENSMUSG00000036699	Zcchc12	0.39	1.08	2.77	0.194449	0.376018	0.507714	0.569901	0.0988827	0.200296	0.483916	1.99207	1.65889
ENSMUSG00000030255	Sspn	0.91	2.52	2.77	0.123145	1.5983	0.977813	0.554474	0.524957	0.538536	1.91007	3.5924	4.03586
ENSMUSG00000081136	Gm12990	0.55	1.52	2.76	0.0776472	0.358426	0.162589	1.42079	0.248877	1.90489	1.58976	2.08379	0.506745
ENSMUSG00000042616	Oscp1	0.42	1.16	2.76	0.154468	0.660431	0.796687	0.18327	0.0533145	1.01398	2.33733	1.0113	0.274205
ENSMUSG00000073374	C030034I22Rik	0.17	0.47	2.76	0.000837084	0.210564	0.22157	0.1129	0.144281	0.586506	0.392897	0.419905	0.47299
ENSMUSG00000047115	Fam221a	0.78	2.15	2.76	0.0081313	1.06765	0.621288	1.27606	0.173743	2.49462	1.9679	2.21137	1.91508
ENSMUSG00000102737	RP23-246H16.1	0.04	0.11	2.75	0.340859	0.071602	0	0.0713091	0	0.0623209	0	0.318296	0.0668597
ENSMUSG00000029126	Nsg1	1.04	2.86	2.75	0.260374	1.16321	1.04895	1.29796	0.646413	0.314999	1.40069	5.42084	4.30405
ENSMUSG00000045625	Pigz	0.04	0.11	2.75	0.135608	0.0667848	0	0.0708582	0.0184407	0.0311193	0.0668407	0.150596	0.205171
ENSMUSG00000045062	Pcdhb7	0.04	0.11	2.75	0.0998628	0.0700244	0.0377512	0.0424685	0	0.120995	0.0600313	0.0501074	0.18902
ENSMUSG00000022176	Rem2	0.04	0.11	2.75	0.200637	0.0393965	0.0186256	0.0208966	0.0652828	0.146966	0.0197206	0.217196	0.0372489
ENSMUSG00000018238	Gdf9	0.12	0.33	2.75	0.398304	0.145842	0.12643	0.0221008	0.199877	0.0388718	0.158611	0.146199	0.971225
ENSMUSG00000090474	Gm9372	0.04	0.11	2.75	0.262061	0	0	0	0.169088	0.145872	0.153793	0	0.144854
ENSMUSG00000085628	Appbp2os	0.2	0.55	2.75	0.00115052	0.313384	0.15018	0.248618	0.0869077	0.593015	0.552258	0.55166	0.491748
ENSMUSG00000051279	Gdf6	0.04	0.11	2.75	0.110372	0.0297299	0.0934937	0.0420718	0.0109402	0.0461006	0.0693812	0.158844	0.17789
ENSMUSG00000004267	Eno2	0.51	1.4	2.75	0.254581	0.469006	0.44213	0.680824	0.443496	0.191824	0.494503	2.66904	2.25981
ENSMUSG00000003354	Ccdc65	0.08	0.22	2.75	0.00997563	0.0785106	0.111352	0.0832872	0.0650486	0.201351	0.137548	0.314788	0.222692
ENSMUSG00000048281	Dleu7	0.28	0.77	2.75	0.35124	0.355743	0.24539	0.354867	0.160525	0.0342159	0.154299	1.12269	1.76642
ENSMUSG00000092164	Rergl	0.04	0.11	2.75	0.617373	0	0.171088	0	0	0	0	0	0.447107
ENSMUSG00000064225	Paqr9	0.04	0.11	2.75	0.169151	0.0524153	0.0493837	0.0214027	0.0400435	0.0412051	0.0322421	0.157473	0.209412
ENSMUSG00000025610	Map3k7cl	0.04	0.11	2.75	0.216197	0.0228796	0.108248	0.0242677	0	0	0.229128	0.0917533	0.129827
ENSMUSG00000087620	5330434G04Rik	0.04	0.11	2.75	0.306457	0.0801105	0.0332671	0.0135321	0.0354477	0.0226746	0	0.178742	0.237257
ENSMUSG00000028354	Fmn2	0.04	0.11	2.75	0.20823	0.0369493	0.0547206	0.067243	0.00582534	0.0441495	0.0263846	0.222032	0.139584
ENSMUSG00000034855	Cxcl10	0.61	1.68	2.75	0.168197	1.50785	0.491209	0.250552	0.204521	0.566639	1.32535	1.02665	3.79782
ENSMUSG00000026587	Astn1	0.12	0.33	2.75	0.217838	0.174226	0.0931778	0.187047	0.0259763	0.0568776	0.11297	0.571016	0.582567
ENSMUSG00000080316	Spaca6	0.12	0.33	2.75	0.251844	0.00851793	0.477508	0	0	0.615457	0.0255545	0.267263	0.419034
ENSMUSG00000028128	F3	2.12	5.81	2.74	0.0208829	3.34504	1.96516	2.05772	1.0933	4.31957	3.2696	9.36463	6.2693
ENSMUSG00000083406	Gm8410	0.41	1.12	2.73	0.015884	0.253137	0.647881	0.178456	0.561844	1.27926	0.850206	0.764173	1.60372
ENSMUSG00000082646	Gm12732	4.67	12.74	2.73	0.458251	8.6204	4.55212	0	5.4998	17.8892	19.4411	0	13.6337
ENSMUSG00000090222	Gm16340	0.55	1.5	2.73	0.274349	0.405464	0.498039	0.74216	0.547182	0.213871	2.28358	0.479433	3.01525
ENSMUSG00000032564	Cpne4	0.11	0.3	2.73	0.296602	0.226416	0.077682	0.131133	0.0113612	0.0574563	0.0439004	0.649552	0.447281
ENSMUSG00000028528	Dnajc6	0.15	0.41	2.73	0.138873	0.120434	0.0630768	0.142048	0.283955	0.149286	0.194006	0.776002	0.525027
ENSMUSG00000081594	Gm15467	0.22	0.6	2.73	0.108352	0.286108	0.139095	0.45271	0	0.549667	0.145008	0.866637	0.819617
ENSMUSG00000007946	Phox2a	0.25	0.68	2.72	0.280759	0.424541	0.133927	0.250156	0.182437	0.110085	0.141729	1.34789	1.11534
ENSMUSG00000103067	RP24-181G14.2	0.07	0.19	2.71	0.0153001	0.0828392	0.0521485	0.131857	0.015246	0.154292	0.262468	0.179849	0.156575
ENSMUSG00000094910	D430019H16Rik	0.24	0.65	2.71	0.232198	0.330405	0.272499	0.269321	0.104186	0.1371	0.200556	0.992754	1.26495
ENSMUSG00000079467	Gm14966	0.31	0.84	2.71	0.0371748	0.309053	0.276917	0.511994	0.141044	1.06049	1.11038	0.316327	0.885488
ENSMUSG00000045104	Gm5514	2.48	6.71	2.71	0.190443	3.80534	2.07552	3.65579	0.394756	1.3659	5.37273	14.0673	6.04731
ENSMUSG00000092097	Gm5819	0.07	0.19	2.71	0.218122	0	0.127689	0.138917	0	0	0.266561	0.132836	0.376748
ENSMUSG00000056947	Mab21l1	0.14	0.38	2.71	0.285357	0.256719	0.169651	0.136215	0.0141733	0.0836565	0.0642089	0.565893	0.824823
ENSMUSG00000017167	Cntnap1	0.07	0.19	2.71	0.208563	0.0880716	0.0652305	0.106847	0.00694306	0.116955	0.0503168	0.4479	0.148542
ENSMUSG00000101240	Gm28266	0.24	0.65	2.71	0.162676	0.203151	0.554761	0.201183	0	0.361084	0.200604	1.27364	0.767482
ENSMUSG00000054967	Zfp647	0.14	0.38	2.71	0.0626627	0.252653	0.167834	0	0.128072	0.491422	0.123216	0.392286	0.52887
ENSMUSG00000000794	Kcnn3	0.92	2.49	2.71	0.19136	1.54403	1.02758	0.563678	0.559939	0.630834	0.999255	4.01679	4.30857
ENSMUSG00000031089	Slc6a14	1.81	4.88	2.7	0.44506	1.43985	1.82096	3.14303	0.822971	1.39673	13.1042	0.521741	4.51523
ENSMUSG00000066607	6030419C18Rik	0.1	0.27	2.7	0.171437	0.205042	0.0807337	0.0362573	0.0754905	0.0955511	0.29073	0.565118	0.129217
ENSMUSG00000073787	Gm10575	0.13	0.35	2.69	0.000986937	0.181234	0.0802425	0.150728	0.122461	0.287162	0.412429	0.375168	0.309078
ENSMUSG00000082605	Gm16148	0.13	0.35	2.69	0.244685	0	0.116476	0.390829	0	0.113699	0.767083	0.406793	0.122039
ENSMUSG00000028004	Npy2r	0.16	0.43	2.69	0.301519	0.336882	0.0995363	0.140719	0.0759243	0.102553	0.0411671	0.874254	0.710834
ENSMUSG00000025964	Adam23	0.13	0.35	2.69	0.111893	0.147354	0.151679	0.139177	0.0723547	0.213347	0.101296	0.441816	0.636925
ENSMUSG00000068327	Tlx2	0.32	0.86	2.69	0.314987	0.408546	0.480379	0.401147	0	0	0.462781	1.98683	0.993147
ENSMUSG00000032374	Plod2	0.64	1.72	2.69	0.0171546	0.382867	0.370211	1.38137	0.412093	1.58511	1.67748	2.39697	1.22153
ENSMUSG00000030259	Rassf8	1.34	3.61	2.69	0.00284251	1.88311	1.03241	1.36581	1.08269	2.99774	2.57139	3.98368	4.90564
ENSMUSG00000028546	Elavl4	0.77	2.06	2.68	0.240704	1.04963	0.769911	0.65221	0.615591	0.446993	0.673774	3.40412	3.72551
ENSMUSG00000078350	Smim1	2.43	6.52	2.68	0.0165511	3.81454	1.72299	2.36395	1.82505	5.88016	4.29119	4.7271	11.1826
ENSMUSG00000041828	Abca8a	0.53	1.42	2.68	0.218914	0.405048	0.329009	1.23927	0.158115	1.76293	0.449882	0.466851	3.01409
ENSMUSG00000070866	Zfp804a	0.22	0.59	2.68	0.254334	0.335791	0.22515	0.21386	0.0988363	0.104085	0.149229	1.03893	1.07842
ENSMUSG00000029844	Hoxa1	0.03	0.08	2.67	0.45717	0.0431169	0.0637565	0	0.0324282	0.0414825	0	0.235031	0.0400766
ENSMUSG00000029359	Tesc	0.03	0.08	2.67	0.206017	0.0403024	0	0.0854217	0	0.116957	0.0847207	0.127126	0
ENSMUSG00000037984	Neurod6	0.06	0.16	2.67	0.351388	0.113213	0	0.135637	0	0.019544	0.0220715	0.220881	0.378864
ENSMUSG00000031574	Star	0.45	1.2	2.67	0.271806	0.72852	0.663628	0.0406897	0.352815	0.832975	0.345243	0.525052	3.104
ENSMUSG00000095990	Zfp97	2.25	6	2.67	0.000233867	1.95721	1.81022	2.82576	2.41113	6.80638	5.67475	4.81607	6.69378
ENSMUSG00000027048	Abcb11	0.03	0.08	2.67	0.246544	0.00935078	0	0.0841268	0.025186	0.0402857	0.0909222	0.0165844	0.156366
ENSMUSG00000039476	Prrx2	0.06	0.16	2.67	0.150709	0.0769253	0.0730677	0	0.0850919	0.175386	0.245673	0	0.213086
ENSMUSG00000026650	Meig1	0.03	0.08	2.67	0.38085	0	0.103728	0	0	0.112107	0	0	0.209453
ENSMUSG00000086528	Gm15731	0.03	0.08	2.67	0.0880267	0.0665139	0.0196069	0.0221362	0.0299187	0.0956787	0.0216115	0.0983083	0.123654
ENSMUSG00000030030	1700003E16Rik	0.03	0.08	2.67	0.412575	0.0537473	0	0.0570221	0	0	0.0358659	0.0359129	0.254052
ENSMUSG00000045114	Prrt2	0.03	0.08	2.67	0.244139	0	0.0681395	0.0409237	0	0.0643497	0	0.0763865	0.190624
ENSMUSG00000084218	Gm8145	0.03	0.08	2.67	0.262791	0.0620713	0	0.0657101	0	0.0584931	0.124808	0	0.117766
ENSMUSG00000054362	BC055111	0.03	0.08	2.67	0.385316	0.0659095	0	0	0.0445319	0.24173	0.0964453	0	0
ENSMUSG00000101458	Gm28582	0.03	0.08	2.67	0.1595	0	0	0.080904	0.0281027	0.0474965	0.025472	0.101991	0.14432
ENSMUSG00000103011	RP23-241J7.2	0.4	1.07	2.67	0.223509	0.572215	0.27819	0.754517	0	0.137417	0.870051	2.31103	0.95622
ENSMUSG00000100966	Gm5700	0.06	0.16	2.67	0.248194	0	0	0	0.232924	0.0496364	0.167579	0.101579	0.319872
ENSMUSG00000083837	Gm14427	0.52	1.39	2.67	0.0333591	0.425969	0.477535	0.741086	0.437831	1.21215	2.4014	0.664005	1.29671
ENSMUSG00000040812	Agbl2	0.03	0.08	2.67	0.306918	0.0163469	0	0.0975508	0.0180544	0.0609327	0.0101489	0.197325	0.0658353
ENSMUSG00000067201	H2-M9	0.03	0.08	2.67	0.407076	0	0.0459345	0	0.0701165	0	0.0947812	0	0.2312
ENSMUSG00000044014	Npy5r	0.03	0.08	2.67	0.408598	0.0209083	0	0.104383	0	0	0	0.129783	0.194328
ENSMUSG00000103945	RP23-435E15.3	0.06	0.16	2.67	0.140243	0.213518	0	0.032341	0	0.171133	0.15285	0.214164	0.0865929
ENSMUSG00000024300	Myo1f	0.03	0.08	2.67	0.181959	0.0761766	0	0.0101041	0.0420455	0.026574	0.0476157	0.100503	0.137863
ENSMUSG00000066867	Oas1e	0.03	0.08	2.67	0.511219	0	0	0	0.118825	0	0	0.260052	0.0545321
ENSMUSG00000032268	Tmprss5	0.03	0.08	2.67	0.136659	0.0353204	0.0335174	0.0484674	0	0	0.0915225	0.137438	0.108038
ENSMUSG00000028341	Nr4a3	0.12	0.32	2.67	0.255077	0.13993	0.0957798	0.158175	0.0747553	0.151064	0.115279	0.82897	0.195542
ENSMUSG00000020067	Mypn	0.03	0.08	2.67	0.17305	0.0347959	0.030703	0.0347646	0.0234199	0.00749085	0.0508289	0.131052	0.113065
ENSMUSG00000028701	Lurap1	0.09	0.24	2.67	0.0755333	0.134587	0.125726	0.0791011	0.0213113	0.102247	0.161899	0.308688	0.396871
ENSMUSG00000031302	Nlgn3	0.06	0.16	2.67	0.167734	0.0760555	0.0456645	0.0877903	0.0237696	0.0758456	0.0319456	0.243506	0.278261
ENSMUSG00000025386	Pde6g	0.03	0.08	2.67	0.608473	0.0215691	0	0	0.117851	0.301263	0	0	0.0200482
ENSMUSG00000006235	Epor	0.03	0.08	2.67	0.166948	0.108921	0	0	0	0.117611	0.0265519	0.072463	0.101293
ENSMUSG00000043681	Fam25c	0.06	0.16	2.67	0.435466	0	0	0.234299	0	0.422561	0	0.212422	0
ENSMUSG00000019986	Ahi1	0.42	1.12	2.67	0.117008	0.570142	0.454003	0.472988	0.197813	0.448656	0.496615	1.94993	1.56664
ENSMUSG00000001520	Nrip2	0.09	0.24	2.67	0.0158784	0.187107	0.074101	0.0556555	0.0432884	0.147068	0.274606	0.274947	0.277866
ENSMUSG00000037605	Lphn3	0.43	1.15	2.67	0.380197	0.262719	0.569926	0.533317	0.373354	0.220881	0.482275	0.588602	3.32041
ENSMUSG00000073650	Catip	0.06	0.16	2.67	0.0816401	0.0398248	0.150636	0	0.0659943	0.0928592	0.219296	0.209643	0.112966
ENSMUSG00000080704	Gm6031	0.03	0.08	2.67	0.198736	0.0783938	0.0372292	0	0	0.0367302	0.0786347	0.157343	0.0371169
ENSMUSG00000053025	Sv2b	0.12	0.32	2.67	0.290496	0.280408	0.0530094	0.102899	0.0577633	0.0517325	0.0883458	0.433537	0.696732
ENSMUSG00000082671	Gm14006	0.03	0.08	2.67	0.406093	0.0577742	0	0.0575783	0	0.100334	0	0.205315	0
ENSMUSG00000103473	RP23-390C13.3	0.03	0.08	2.67	0.182452	0.0699064	0.0246949	0.013965	0	0.0120503	0.0681029	0.0743608	0.168823
ENSMUSG00000038390	Gpr162	0.06	0.16	2.67	0.137257	0.0712811	0.0314956	0.124572	0.0240282	0.0153691	0.173651	0.205395	0.264928
ENSMUSG00000002190	Clgn	0.03	0.08	2.67	0.287581	0.0267463	0.0588643	0.0509103	0	0.0165895	0.0178319	0.142893	0.143179
ENSMUSG00000028289	Epha7	0.41	1.09	2.66	0.182721	0.690258	0.35295	0.50726	0.0963499	0.22002	0.5767	1.70365	1.85153
ENSMUSG00000035566	Pcdh17	0.32	0.85	2.66	0.217936	0.523401	0.389794	0.176468	0.179511	0.210254	0.265113	1.51222	1.41261
ENSMUSG00000032303	Chrna3	0.76	2.02	2.66	0.360696	1.17558	0.665638	0.858031	0.345301	0.207879	0.513936	3.68756	3.65413
ENSMUSG00000097177	9330159M07Rik	0.2	0.53	2.65	0.0326061	0.262729	0.217944	0.246776	0.0689435	0.209147	0.706928	0.608452	0.606953
ENSMUSG00000038486	Sv2a	0.17	0.45	2.65	0.236106	0.135663	0.150509	0.279529	0.114512	0.141003	0.0797998	0.815346	0.74629
ENSMUSG00000038077	Kcna6	0.2	0.53	2.65	0.194388	0.194859	0.198489	0.304927	0.109751	0.0699446	0.296549	0.988928	0.751946
ENSMUSG00000029120	Ppp2r2c	0.17	0.45	2.65	0.221184	0.254614	0.216119	0.0990929	0.0936853	0.0710424	0.161259	0.773649	0.801746
ENSMUSG00000050556	Kcnb1	0.57	1.51	2.65	0.140612	0.823633	0.594986	0.436299	0.420257	0.440875	0.729366	2.61044	2.25999
ENSMUSG00000024261	Syt4	0.69	1.83	2.65	0.275228	0.998072	0.849666	0.617199	0.30407	0.28664	0.648122	2.82239	3.55301
ENSMUSG00000027961	Lrrc39	0.28	0.74	2.64	0.19654	0.347749	0.35039	0.2578	0.153743	0.434884	0.522437	0.242798	1.75018
ENSMUSG00000021403	Serpinb9b	6.48	17.13	2.64	0.0347157	4.37137	4.61504	11.5524	5.36369	16.8056	10.639	10.1356	30.9562
ENSMUSG00000076498	Trbc2	0.14	0.37	2.64	0.214892	0.413851	0.13193	0	0	0.781319	0.208178	0.346715	0.130936
ENSMUSG00000013033	Lphn1	0.76	2.01	2.64	0.125837	1.19621	0.718687	0.79907	0.324202	0.70578	0.952769	3.32379	3.04321
ENSMUSG00000001627	Ifrd1	94.1	247.8	2.63	0.0115319	109.749	120.077	66.4304	80.1399	263.06	134.323	211.477	382.324
ENSMUSG00000044556	Tex38	0.08	0.21	2.63	0.251913	0	0.202616	0	0.103155	0	0.444345	0.269257	0.14142
ENSMUSG00000027894	Slc6a17	0.43	1.13	2.63	0.174432	0.729752	0.545176	0.265419	0.173884	0.105055	1.13215	1.97003	1.33081
ENSMUSG00000050587	Lrrc4c	0.16	0.42	2.63	0.217767	0.250774	0.179812	0.127755	0.0775171	0.0373299	0.210687	0.693671	0.720252
ENSMUSG00000032262	Elovl4	0.16	0.42	2.63	0.161645	0.204542	0.125094	0.125714	0.169656	0.10852	0.183959	0.599782	0.774685
ENSMUSG00000029369	Afm	0.32	0.84	2.63	0.265764	0.28854	0.608356	0.229589	0.159358	0.716577	0.559588	0.090374	2.00481
ENSMUSG00000029605	Oas1b	0.13	0.34	2.62	0.131191	0.304227	0.0809165	0.0968898	0.0448129	0.208095	0.630764	0.142315	0.379532
ENSMUSG00000052572	Dlg2	0.26	0.68	2.62	0.234291	0.353526	0.0491394	0.214282	0.414812	0.214337	0.175238	0.919978	1.41199
ENSMUSG00000020335	Zfp354b	0.13	0.34	2.62	0.151176	0.195863	0.171166	0.136905	0	0.202767	0.134694	0.312606	0.719594
ENSMUSG00000073987	Ggh	2.2	5.77	2.62	0.0921037	2.23556	3.12569	1.67412	1.76393	2.66248	4.26892	3.44587	12.7168
ENSMUSG00000047643	Gm5454	0.55	1.44	2.62	0.102431	0.848511	0.52734	0.618632	0.205146	0.842189	0.504716	2.26013	2.15722
ENSMUSG00000089662	Gm14057	0.79	2.07	2.62	0.284832	1.01725	0.460786	0.504212	1.1752	0.449885	2.50475	4.69828	0.638665
ENSMUSG00000034035	Ccdc17	0.21	0.55	2.62	0.060716	0.172067	0.0983177	0.40278	0.152794	0.633063	0.626501	0.173273	0.773491
ENSMUSG00000037426	Depdc5	0.66	1.73	2.62	0.0613571	0.680953	0.648518	0.881632	0.410043	1.49765	0.613616	1.77202	3.02186
ENSMUSG00000085898	Gm6689	0.13	0.34	2.62	0.32498	0.123732	0	0.391837	0	0.118349	0.87621	0.124802	0.235923
ENSMUSG00000004347	Pde1c	0.13	0.34	2.62	0.123785	0.179964	0.136004	0.0959758	0.101963	0.107162	0.24819	0.323189	0.684814
ENSMUSG00000102471	RP24-505E24.2	0.18	0.47	2.61	0.0681546	0.119914	0.107786	0.476537	0	0.315696	0.588396	0.320682	0.674698
ENSMUSG00000012520	Phox2b	0.8	2.09	2.61	0.334184	1.256	0.624119	1.14467	0.190451	0.324855	0.535388	3.67442	3.81459
ENSMUSG00000048070	Pirt	0.75	1.96	2.61	0.303054	1.02282	0.676772	1.02437	0.282256	0.329865	0.569151	3.54463	3.39729
ENSMUSG00000032946	Rasgrp2	0.75	1.96	2.61	0.024916	1.17154	0.798439	0.55479	0.491286	1.48666	1.14645	3.22559	1.99445
ENSMUSG00000056427	Slit3	0.38	0.99	2.61	0.403188	0.597587	0.197799	0.357255	0.380086	0.0853367	0.12456	2.20223	1.55301
ENSMUSG00000041624	Gucy1a2	0.05	0.13	2.6	0.11275	0.103977	0.0245046	0.0206952	0.0358622	0.0845762	0.0389845	0.182249	0.202553
ENSMUSG00000027612	Mmp24	0.05	0.13	2.6	0.0445041	0.0401741	0.0606163	0.102342	0	0.194274	0.112485	0.0885316	0.121439
ENSMUSG00000038253	Hoxa5	1.67	4.35	2.6	0.342293	2.45884	1.33366	1.37236	1.49964	0.59373	1.49519	7.92663	7.40032
ENSMUSG00000085017	Gm13412	0.25	0.65	2.6	0.107561	0.213651	0	0.226074	0.552714	0.807158	1.07496	0.429638	0.27043
ENSMUSG00000085574	Gm13053	1.86	4.84	2.6	0.407416	2.60437	3.04082	1.29018	0.5173	2.96885	2.20142	0.665801	13.5088
ENSMUSG00000044067	Gpr22	0.47	1.22	2.6	0.060516	0.684758	0.424228	0.422952	0.367455	0.690697	0.585814	1.68411	1.91562
ENSMUSG00000037259	Dzank1	0.05	0.13	2.6	0.239441	0.0264093	0.00582371	0.0395826	0.129569	0.0341003	0.0642875	0.140511	0.288283
ENSMUSG00000040563	Lppr2	0.1	0.26	2.6	0.0801544	0.0765538	0.0907824	0.160331	0.0606566	0.0895323	0.178663	0.399169	0.376472
ENSMUSG00000027474	Ccm2l	0.05	0.13	2.6	0.345957	0.016917	0.159882	0.0359001	0	0	0.0507998	0.271311	0.191924
ENSMUSG00000058914	C1qtnf3	0.48	1.25	2.6	0.0592971	1.00466	0.263301	0.312175	0.359127	0.620338	1.02273	2.15014	1.22179
ENSMUSG00000075316	Scn9a	0.1	0.26	2.6	0.282535	0.100202	0.120167	0.113488	0.0659394	0.0274218	0.0532026	0.500466	0.467949
ENSMUSG00000029348	Asphd2	0.1	0.26	2.6	0.299929	0.257115	0.0284689	0.0641444	0.0434489	0.027786	0.0626985	0.456257	0.478433
ENSMUSG00000031543	Ank1	0.43	1.12	2.6	0.166088	0.870161	0.223767	0.320724	0.302527	0.300829	0.552583	1.88766	1.75286
ENSMUSG00000042429	Adora1	0.47	1.22	2.6	0.0753891	0.50149	0.58944	0.44076	0.347141	0.796866	0.556642	1.14668	2.37987
ENSMUSG00000048078	Tenm4	0.15	0.39	2.6	0.266993	0.322038	0.0668949	0.0430913	0.163352	0.0320538	0.151744	0.774036	0.62156
ENSMUSG00000031994	Adamts8	0.32	0.83	2.59	0.142617	0.55102	0.239537	0.342041	0.127475	0.280069	0.404209	1.54758	1.0863
ENSMUSG00000034681	Rnps1	4.78	12.36	2.59	0.0715703	3.30222	3.90889	7.76182	4.13035	17.0383	15.8315	3.7475	12.8029
ENSMUSG00000020297	Nsg2	0.86	2.23	2.59	0.212771	0.860847	0.537103	1.39591	0.627861	0.514592	0.910294	4.0043	3.50045
ENSMUSG00000022485	Hoxc5	0.46	1.19	2.59	0.0592401	1.20323	0.171873	0.283426	0.182261	0.691022	1.31082	0.997321	1.75724
ENSMUSG00000025579	Gaa	3.13	8.12	2.59	0.104355	3.08477	4.03399	2.32369	3.06852	4.84034	4.66252	4.2364	18.7211
ENSMUSG00000057335	Cep170	1.13	2.93	2.59	0.135571	1.3711	0.816845	0.71883	1.62097	0.574228	3.76256	4.74492	2.65016
ENSMUSG00000038570	Fam154b	0.27	0.7	2.59	0.34391	0.433878	0.389246	0.226862	0.02302	1.59101	0.133103	0.0908288	0.975655
ENSMUSG00000035864	Syt1	1.11	2.87	2.59	0.36363	0.985638	1.16832	1.70238	0.572446	0.407802	0.743474	4.84882	5.46975
ENSMUSG00000000901	Mmp11	0.86	2.22	2.58	0.0610689	1.53276	0.874601	0.389146	0.650744	2.93103	1.07171	1.39128	3.48672
ENSMUSG00000016346	Kcnq2	0.12	0.31	2.58	0.199323	0.130664	0.116852	0.156401	0.0907782	0.0287604	0.21795	0.37141	0.633827
ENSMUSG00000039661	Dusp26	0.24	0.62	2.58	0.13502	0.582371	0.201394	0.156133	0.0277551	0.250061	0.402556	0.680009	1.14249
ENSMUSG00000045672	Col27a1	0.12	0.31	2.58	0.0512617	0.160171	0.050243	0.109337	0.142465	0.149778	0.207358	0.387083	0.485542
ENSMUSG00000100241	Slc18a3	0.44	1.13	2.57	0.328587	0.459133	0.335292	0.857116	0.107708	0.155004	0.291829	2.38959	1.68823
ENSMUSG00000056145	AI504432	0.07	0.18	2.57	0.123951	0.128924	0.0752303	0.0456196	0.0203271	0.062773	0.0982072	0.258252	0.307317
ENSMUSG00000091876	Gm3851	1.03	2.65	2.57	0.0509079	1.55008	0.926711	1.63634	0	3.05005	3.51847	2.51841	1.50096
ENSMUSG00000103585	Pcdhgb4	0.07	0.18	2.57	0.0897484	0.126483	0.0707045	0.100275	0	0.0599754	0.178432	0.217204	0.246639
ENSMUSG00000051839	Gypa	0.07	0.18	2.57	0.122318	0.0407899	0.23145	0	0.0225317	0.247309	0.183776	0.163555	0.115706
ENSMUSG00000082793	Gm9308	0.83	2.13	2.57	0.0792614	0	0	0	3.33127	2.03899	2.26928	2.03592	2.18202
ENSMUSG00000080722	Defa-ps7	29.26	75.13	2.57	0.207874	59.0299	28.704	29.2913	0	42.9899	31.7598	58.1766	167.61
ENSMUSG00000097011	Gm4651	0.07	0.18	2.57	0.377753	0	0.116745	0.0979306	0.0680775	0.0863743	0.0617144	0.524994	0.0582707
ENSMUSG00000051048	P4ha3	0.14	0.36	2.57	0.227887	0.157491	0.0744571	0.10442	0.217478	0.0367189	0.196293	0.769595	0.446419
ENSMUSG00000040387	Klhl32	0.23	0.59	2.57	0.125311	0.201283	0.135191	0.453184	0.113895	0.367719	0.186716	0.764951	1.05708
ENSMUSG00000081680	Gm14473	0.25	0.64	2.56	0.213688	0.262865	0.47345	0.261011	0	0.462242	0.258177	0.351713	1.48048
ENSMUSG00000032186	Tmod2	0.48	1.23	2.56	0.143047	0.641513	0.505917	0.370195	0.388909	0.478165	0.461819	2.09989	1.89515
ENSMUSG00000097131	D230017M19Rik	0.09	0.23	2.56	0.0771406	0.114637	0.0756949	0.181941	0	0.0854363	0.247208	0.275836	0.292661
ENSMUSG00000032487	Ptgs2	0.34	0.87	2.56	0.173491	0.271463	0.438823	0.469269	0.162661	0.692389	0.21716	1.9034	0.674034
ENSMUSG00000037490	Slc2a12	0.16	0.41	2.56	0.245868	0.299428	0.141193	0.141255	0.0459056	0.17457	0.0748576	0.899811	0.479281
ENSMUSG00000023912	Slc25a27	0.09	0.23	2.56	0.0137068	0.106444	0.0313545	0.0885828	0.119603	0.122402	0.242024	0.283121	0.263743
ENSMUSG00000020333	Acsl6	0.09	0.23	2.56	0.388579	0.142038	0.0277091	0.156609	0.0527878	0.0437189	0.0176398	0.259103	0.603774
ENSMUSG00000046959	Slc26a1	0.09	0.23	2.56	0.522651	0.148197	0.0660429	0.158126	0	0.0946873	0.0608808	0	0.758913
ENSMUSG00000103278	RP24-468O23.2	20.07	51.43	2.56	0.0139996	16.7382	35.6061	12.6596	15.2868	68.8141	30.8575	46.6576	59.3819
ENSMUSG00000087303	Lipo2	1.62	4.15	2.56	0.00668733	1.41414	1.84784	1.81614	1.41417	2.45116	5.54963	5.24355	3.36772
ENSMUSG00000080801	Gm13310	0.09	0.23	2.56	0.0146842	0.0755664	0.100498	0.0376934	0.153394	0.19618	0.184343	0.335334	0.211028
ENSMUSG00000092289	Gm6659	0.98	2.5	2.55	0.0453771	0.495677	2.00488	0.419033	0.99121	4.14808	1.80068	1.59754	2.45233
ENSMUSG00000021203	Otub2	0.2	0.51	2.55	0.00265819	0.216937	0.168657	0.243756	0.154994	0.380195	0.421304	0.652177	0.60295
ENSMUSG00000025586	Cpeb1	0.33	0.84	2.55	0.275243	0.256763	0.820246	0.0794835	0.171637	2.08276	0.361168	0.287681	0.625665
ENSMUSG00000036218	Pdzrn4	0.11	0.28	2.55	0.171965	0.206869	0.0292774	0.131733	0.0799333	0.115493	0.113801	0.528477	0.35181
ENSMUSG00000027690	Slc2a2	23.49	60	2.55	0.0178467	20.5878	44.7958	14.5458	14.0229	82.1942	43.1776	44.175	70.4343
ENSMUSG00000026109	Tmeff2	0.13	0.33	2.54	0.17867	0.189159	0.0991576	0.0892258	0.162426	0.0488937	0.210224	0.494819	0.546088
ENSMUSG00000098836	Gm27572	0.8	2.03	2.54	0.563466	0	1.78403	0	1.40446	3.49056	0	0	4.63561
ENSMUSG00000028331	5830415F09Rik	0.81	2.06	2.54	0.00861809	0.738006	1.36722	0.636004	0.498969	2.718	2.0714	1.34318	2.11246
ENSMUSG00000061816	Myl1	0.28	0.71	2.54	0.219144	0.663545	0.181149	0.0508102	0.20596	0.224238	0.374583	1.60399	0.63808
ENSMUSG00000025375	Aatk	0.17	0.43	2.53	0.176872	0.240035	0.234204	0.127841	0.0756934	0.0403504	0.317859	0.664327	0.702244
ENSMUSG00000025185	Loxl4	0.19	0.48	2.53	0.16966	0.174064	0.0878195	0.360168	0.133984	0.267834	0.109	0.727336	0.796725
ENSMUSG00000095385	D630033O11Rik	0.19	0.48	2.53	0.120433	0.275019	0	0.387627	0.101789	0.348081	0.739501	0.64602	0.174336
ENSMUSG00000035179	Ppp1r32	0.47	1.19	2.53	0.229526	0.247966	0.879065	0.212062	0.527094	0.674135	0.967697	0.314354	2.80225
ENSMUSG00000097103	Gm2885	0.34	0.86	2.53	0.121402	0.107668	0.572587	0.680344	0	1.17982	1.05048	0.987333	0.233818
ENSMUSG00000055430	Nap1l5	1.71	4.32	2.53	0.248846	2.30433	1.36716	2.19565	0.95476	0.995092	1.68507	7.98985	6.62304
ENSMUSG00000027102	Hoxd8	0.36	0.91	2.53	0.0321898	0.557246	0.259264	0.418209	0.210095	0.520879	0.720222	1.4623	0.926478
ENSMUSG00000081677	Mdk-ps1	0.15	0.38	2.53	0.459313	0	0.601446	0	0	0	0	0.919975	0.5846
ENSMUSG00000022948	Setd4	0.17	0.43	2.53	0.0876808	0.139262	0.254707	0.12877	0.148258	0.309413	0.842149	0.322968	0.24173
ENSMUSG00000075359	Gm20775	0.42	1.06	2.52	0.0152997	0.268619	0.190187	0.804389	0.435352	1.04412	0.785761	0.97691	1.42385
ENSMUSG00000081985	Gng2-ps1	1	2.52	2.52	0.791547	3.9839	0	0	0	0	0	0	10.0849
ENSMUSG00000036815	Dpp10	0.98	2.47	2.52	0.1935	1.68849	0.870382	0.605411	0.774563	0.52203	1.5204	2.94962	4.88845
ENSMUSG00000031957	Ctrb1	0.4	1.01	2.52	0.308648	0.395866	0.764032	0.0657266	0.358997	0.860557	0.258022	0.351851	2.58619
ENSMUSG00000029563	Foxp2	1	2.52	2.52	0.071824	1.52828	0.64434	0.788093	1.04018	1.86431	0.905681	3.56702	3.73688
ENSMUSG00000032372	Plscr2	0.94	2.36	2.51	0.00238849	1.28291	0.730803	0.769494	0.97712	1.8063	2.22087	3.23929	2.15652
ENSMUSG00000005338	Cadm3	0.43	1.08	2.51	0.312067	0.878735	0.363521	0.302558	0.179463	0.122034	0.431687	1.35281	2.41306
ENSMUSG00000022371	Col14a1	0.53	1.33	2.51	0.0367996	1.13133	0.361175	0.3098	0.308185	0.741739	1.1452	1.7687	1.68343
ENSMUSG00000102748	Pcdhgb2	0.1	0.25	2.5	0.0757537	0.103496	0.122134	0.172182	0.0143247	0.132499	0.164982	0.311101	0.391211
ENSMUSG00000061911	Myt1l	0.02	0.05	2.5	0.38533	0.0381661	0.00449246	0.0506482	0	0.00443005	0.00476586	0.0812275	0.12891
ENSMUSG00000048347	Pcdhb18	0.1	0.25	2.5	0.208241	0.156653	0.147686	0.0289198	0.052622	0.0823171	0.0681001	0.395673	0.463193
ENSMUSG00000089818	Gm15950	0.02	0.05	2.5	0.36601	0.0249871	0.0442146	0	0	0.151034	0	0.0664858	0
ENSMUSG00000053626	Tll1	0.08	0.2	2.5	0.244279	0.102159	0.0819555	0.0463927	0.0750183	0.0479889	0.0452233	0.411523	0.284545
ENSMUSG00000074652	Myh7b	0.02	0.05	2.5	0.641809	0.073812	0.00520825	0	0.0182961	0.0154078	0	0	0.177454
ENSMUSG00000075334	Rprm	0.04	0.1	2.5	0.3187	0	0	0.10586	0.0478395	0.0305926	0	0.156922	0.230399
ENSMUSG00000061451	Tmem151a	1.29	3.22	2.5	0.10979	2.2441	1.34611	0.680851	0.886825	1.88099	2.02535	1.9863	6.97283
ENSMUSG00000054622	D730045B01Rik	0.02	0.05	2.5	0.366141	0	0	0.0330682	0.0448087	0.114621	0	0	0.0925053
ENSMUSG00000102312	Pcdha3	0.02	0.05	2.5	0.377625	0.0252014	1.50923e-35	0.0607709	0	0.0151245	4.93098e-43	0.133771	0.0656317
ENSMUSG00000046589	Lrrc8e	0.08	0.2	2.5	0.0146692	0.134607	0.0253929	0.104772	0.0693422	0.26711	0.170514	0.152819	0.211937
ENSMUSG00000091418	Gm3164	0.02	0.05	2.5	0.437007	0.0760139	0	0	0	0.124039	0	0	0.0718664
ENSMUSG00000061578	Ksr2	0.02	0.05	2.5	0.113457	0.0229139	0.0296671	0.016867	0.00842741	0.0918703	0.0127223	0.0407897	0.0598031
ENSMUSG00000047419	Cmya5	0.02	0.05	2.5	0.248845	0.0300577	0.0198754	0.00375478	0.0202126	0.00969811	0.0109731	0.0732328	0.125517
ENSMUSG00000027849	Syt6	0.18	0.45	2.5	0.233155	0.225879	0.191393	0.129252	0.167697	0.0981447	0.138005	0.780656	0.766868
ENSMUSG00000032511	Scn5a	0.04	0.1	2.5	0.237102	0.0597417	0.0210761	0.0703761	0.0241135	0.015426	0.0523516	0.144007	0.171909
ENSMUSG00000071716	Apol7e	0.02	0.05	2.5	0.122741	0.0490179	0.0154377	0.0173362	0	0.0609028	0.0163524	0.0491246	0.0617783
ENSMUSG00000101037	Gm28424	0.02	0.05	2.5	0.459152	0	0	0.0947404	0	0.0278453	0.11939	0	0.0563653
ENSMUSG00000097588	Gm17388	0.02	0.05	2.5	0.220343	0	0.0735851	0	0	0.0359831	0.0195329	0.0977865	0.0549298
ENSMUSG00000000223	Drp2	0.02	0.05	2.5	0.293924	0.00474982	0.00447584	0.0504251	0.0299117	0.024618	0.0200221	0.0428119	0.125702
ENSMUSG00000083072	Gm13668	0.04	0.1	2.5	0.359657	0	0	0.168296	0	0	0.0549926	0.200008	0.15745
ENSMUSG00000020014	Cfap54	0.02	0.05	2.5	0.325822	0.00902615	0	0.0555708	0.0296364	0.0527011	0	0.0543346	0.0738728
ENSMUSG00000005947	Itgae	0.02	0.05	2.5	0.309782	0.0362214	0.00854143	0.0096113	0.00999616	0.00842325	0.144897	0.0272134	0.0256639
ENSMUSG00000040405	Havcr1	0.02	0.05	2.5	0.481498	0.0392048	0	0	0.0433101	0.178623	0	0.0392981	0
ENSMUSG00000050345	4930486L24Rik	0.02	0.05	2.5	0.467499	0	0.0680053	0	0	0	0	0.170174	0.035698
ENSMUSG00000007033	Hspa1l	0.02	0.05	2.5	0.346239	0	0	0.0772762	0	0.0542668	0.0145743	0.131359	0.0137658
ENSMUSG00000084846	A730011C13Rik	0.02	0.05	2.5	0.36093	0.0634844	0	0.0316766	0	0.0913463	0	0.0281619	0.0815535
ENSMUSG00000007989	Fzd3	0.18	0.45	2.5	0.0997993	0.199948	0.235332	0.133163	0.149596	0.095694	0.421961	0.738607	0.557013
ENSMUSG00000082239	Gm14234	0.02	0.05	2.5	0.379668	0	0.0627997	0	0	0.122607	0.0688964	0	0
ENSMUSG00000081143	Gm15823	1.01	2.53	2.5	0.0144192	1.29684	1.06643	1.39659	0.296299	2.93413	2.33128	1.7329	3.13841
ENSMUSG00000055818	A230083G16Rik	0.02	0.05	2.5	0.488321	0.0423812	0.0402832	0	0	0.0397451	0.1701	0	0
ENSMUSG00000087321	Gm5353	0.02	0.05	2.5	0.398158	0	0.0686226	0	0	0.133979	0	0.068385	0
ENSMUSG00000048747	E130114P18Rik	0.04	0.1	2.5	0.457433	0.110061	0	0.0548942	0	0	0.322852	0.0447401	0.0512543
ENSMUSG00000023052	Npff	0.04	0.1	2.5	0.414789	0	0	0.169608	0	0.0492459	0	0.201571	0.130083
ENSMUSG00000017897	Eya2	0.04	0.1	2.5	0.201831	0.0736141	0.0695264	0	0	0.0274075	0.0736617	0.215112	0.0834949
ENSMUSG00000023034	Nr4a1	0.62	1.55	2.5	0.141303	0.756722	0.549749	0.864728	0.321408	1.32836	0.786317	3.36855	0.728938
ENSMUSG00000019817	Plagl1	2.9	7.24	2.5	0.0497751	3.98398	2.58576	3.49987	1.54605	3.46963	4.67592	9.93858	10.8674
ENSMUSG00000104346	PCDHGB6	0.08	0.2	2.5	0.290151	0.13625	0.0692563	0.098063	0.0280293	0.0704482	0.0134172	0.312451	0.407154
ENSMUSG00000024793	Tnfrsf25	0.02	0.05	2.5	0.335464	0.0710568	0	0	0	0	0.0711655	0.0949923	0.0223976
ENSMUSG00000097892	Gm26801	0.08	0.2	2.5	0.0727549	0.131823	0.0779977	0.0438229	0.0595317	0.365856	0.128687	0.117033	0.204632
ENSMUSG00000063626	Unc5d	0.02	0.05	2.5	0.229763	0.0150664	0.0132862	0.0200743	0.0135119	0	0.0244479	0.0578466	0.125846
ENSMUSG00000102222	Pcdhga10	0.12	0.3	2.5	0.065875	0.160298	0.091931	0.0836514	0.125551	0.116874	0.213627	0.398124	0.482132
ENSMUSG00000079242	C730034F03Rik	0.06	0.15	2.5	0.0340223	0.0617502	0.029269	0.0654708	0.0682697	0.0577464	0.154722	0.216784	0.175306
ENSMUSG00000040693	Slco4c1	0.02	0.05	2.5	0.145796	0.00932683	0.041153	0.0279545	0	0.0562265	0.0817498	0.00826563	0.0519567
ENSMUSG00000069132	Nxph2	0.02	0.05	2.5	0.611211	0.0139058	0	0	0.0614231	0	0	0	0.183986
ENSMUSG00000097762	4732463B04Rik	0.02	0.05	2.5	0.228002	0.016135	0.0285092	0.0322289	0	0.08347	0.0314422	0	0.0749491
ENSMUSG00000097724	Gm26850	0.02	0.05	2.5	0.345497	0	0.0776828	0.0217832	0	0.0766205	0	0.102925	0.0388341
ENSMUSG00000016995	Matn4	0.04	0.1	2.5	0.257998	0.153342	0	0	0	0.0617802	0.021782	0.153541	0.177413
ENSMUSG00000006522	Itih3	0.1	0.25	2.5	0.451883	0.120975	0.10302	0.115875	0.042569	0	0.113584	0.10286	0.788734
ENSMUSG00000095649	Gm8979	0.02	0.05	2.5	0.173759	0.024708	0.0272408	0.0123445	0.0166224	0.10102	0.0240577	0.0273665	0.0401334
ENSMUSG00000031210	Gpr165	0.02	0.05	2.5	0.309282	0.0358723	0.0261062	0.0126886	0.0132013	0.0257518	0	0.0668704	0.0884496
ENSMUSG00000022758	P2rx6	0.06	0.15	2.5	0.294974	0.154339	0.0145792	0	0.0681799	0	0.139004	0.123733	0.32093
ENSMUSG00000096923	A730071L15Rik	0.02	0.05	2.5	0.288707	0.0469689	0	0.0249085	0	0	0.0940798	0.0235456	0.0666327
ENSMUSG00000097635	Gm26826	0.02	0.05	2.5	0.160352	0.0375558	0	0.037467	0	0.0649973	0.0732923	0	0.0699177
ENSMUSG00000057182	Scn3a	0.24	0.6	2.5	0.180772	0.255111	0.24522	0.267381	0.190568	0.199002	0.271516	0.650757	1.25997
ENSMUSG00000025716	Myo3a	0.02	0.05	2.5	0.326465	0.080221	0	0	0	0.048001	0.119102	0	0.0475757
ENSMUSG00000056043	Rgs9bp	0.02	0.05	2.5	0.0229466	0.0274486	0.0242126	0.0205699	0	0.0708874	0.0534548	0.030403	0.0445878
ENSMUSG00000032036	Kirrel3	0.04	0.1	2.5	0.526691	0	0.0470881	0.130235	0	0	0.0124745	0.071827	0.31577
ENSMUSG00000087670	9530036M11Rik	0.02	0.05	2.5	0.581718	0	0.0872761	0	0	0	0	0.0218738	0.18344
ENSMUSG00000036858	Ptcra	0.02	0.05	2.5	0.24139	0	0.0366236	0.0411775	0	0.0714931	0.0805867	0	0.0384414
ENSMUSG00000081050	Gm12461	0.02	0.05	2.5	0.0721847	0	0	0.0340447	0.0355053	0.0600778	0.032188	0.0644243	0.030391
ENSMUSG00000032503	Arpp21	0.06	0.15	2.5	0.227773	0	0.0888785	0.161091	0	0.0544111	0.0614903	0.268083	0.23518
ENSMUSG00000053550	Shisa7	0.02	0.05	2.5	0.177463	0	0.0256409	0.0437602	0	0.0125118	0.0597164	0.031052	0.105726
ENSMUSG00000025432	Avil	0.08	0.2	2.5	0.147115	0.0816558	0.132116	0.0866577	0	0.14115	0.0583453	0.397367	0.209424
ENSMUSG00000030732	Chrdl2	0.02	0.05	2.5	0.410337	0.0259021	0.0490591	0	0	0.0589449	0	0.151578	0
ENSMUSG00000022783	Spag6	0.02	0.05	2.5	0.215379	0	0.0528681	0.0398113	0	0.103195	0.0194286	0.0416956	0.051746
ENSMUSG00000050035	Fhl4	0.02	0.05	2.5	0.510986	0.035728	0.0473597	0	0	0	0	0.174223	0.0331974
ENSMUSG00000079906	Gm15846	0.16	0.4	2.5	0.49469	0	0	0	0.624056	1.18133	0	0	0.416857
ENSMUSG00000085524	Gm14224	0.02	0.05	2.5	0.569399	0	0	0.0680841	0	0	0.200515	0	0
ENSMUSG00000045174	Amer3	0.02	0.05	2.5	0.2918	0.0236081	0	0.0501179	0	0	0.0314763	0.0551777	0.0966359
ENSMUSG00000060461	Dppa5a	0.02	0.05	2.5	0.67223	0	0.0994483	0	0	0	0	0	0.207655
ENSMUSG00000014303	Glis2	0.53	1.32	2.49	0.255924	0.936697	0.491934	0.398951	0.30939	0.362285	0.521621	3.03931	1.34903
ENSMUSG00000042453	Reln	0.45	1.12	2.49	0.216926	0.452226	0.359513	0.695338	0.301869	0.567734	0.196811	1.72032	1.98631
ENSMUSG00000056004	9330182L06Rik	0.23	0.57	2.48	0.186095	0.309438	0.18949	0.303942	0.119654	0.230002	0.173696	0.82435	1.0378
ENSMUSG00000034488	Edil3	0.27	0.67	2.48	0.206889	0.335335	0.170143	0.484703	0.102791	0.204944	0.299524	0.80226	1.38967
ENSMUSG00000046093	Hpcal4	0.29	0.72	2.48	0.327508	0.341524	0.381128	0.340335	0.1077	0.0712805	0.209069	1.48698	1.11259
ENSMUSG00000003949	Hlf	1.59	3.95	2.48	0.0343571	1.89313	1.96199	1.31079	1.20228	3.50783	1.67712	4.66855	5.95236
ENSMUSG00000020686	Gas2l2	0.21	0.52	2.48	0.292832	0.329641	0.214639	0.164592	0.125954	0.0644487	0.182046	1.15284	0.680798
ENSMUSG00000038526	Car14	0.46	1.14	2.48	0.14145	0.656333	0.495127	0.264373	0.443323	0.272445	0.817885	1.42682	2.02587
ENSMUSG00000037542	Aldh8a1	0.23	0.57	2.48	0.217292	0.193001	0.303901	0.187714	0.23092	1.21389	0.128767	0.257891	0.684108
ENSMUSG00000033405	Nudt15	0.25	0.62	2.48	0.00318918	0.369054	0.179392	0.202696	0.248838	0.668481	0.539464	0.474464	0.788745
ENSMUSG00000063063	Ctnna2	0.23	0.57	2.48	0.107467	0.384591	0.104697	0.165849	0.262306	0.168654	0.41871	0.847119	0.845211
ENSMUSG00000062542	Syt9	0.32	0.79	2.47	0.258621	0.605783	0.191374	0.320517	0.171265	0.118845	0.345442	1.18545	1.51281
ENSMUSG00000020123	Avpr1a	0.15	0.37	2.47	0.00175213	0.160618	0.16429	0.227257	0.0591196	0.361445	0.334791	0.375525	0.404767
ENSMUSG00000029636	Wasf3	0.19	0.47	2.47	0.135562	0.39163	0.131333	0.147797	0.0864614	0.105231	0.37424	0.7323	0.682377
ENSMUSG00000058297	Spock2	1.01	2.49	2.47	0.18829	1.68831	0.63147	1.12782	0.585027	0.745097	1.09918	4.42823	3.67233
ENSMUSG00000021477	Ctsl	40.48	100	2.47	0.143108	43.2022	48.5592	30.6912	39.4825	63.1401	67.8984	37.541	231.428
ENSMUSG00000041650	Pcca	2.14	5.29	2.47	0.136597	2.73013	2.27681	3.2747	0.287955	5.82041	1.53737	8.8449	4.97348
ENSMUSG00000026875	Traf1	0.15	0.37	2.47	0.165568	0.331606	0.0301642	0.14188	0.0959651	0.702836	0.368831	0.274476	0.114763
ENSMUSG00000049904	Tmem17	0.32	0.79	2.47	0.00618739	0.461711	0.27602	0.231958	0.295392	0.998291	0.535463	0.950236	0.666542
ENSMUSG00000030643	Rab30	30.85	76.35	2.47	0.0320522	46.9224	34.3412	27.9167	14.2122	77.8723	79.7429	38.4883	109.278
ENSMUSG00000039485	Tspyl4	0.78	1.92	2.46	0.186917	1.26496	0.626188	0.895081	0.316907	0.525729	0.924111	3.3611	2.85613
ENSMUSG00000085151	1110018N20Rik	0.24	0.59	2.46	0.118745	0.547427	0.214471	0.0892443	0.0931829	0.276415	0.33801	0.760805	0.997121
ENSMUSG00000029168	Dpysl5	0.13	0.32	2.46	0.220107	0.171747	0.148269	0.159687	0.0377337	0.0796563	0.109389	0.506818	0.600655
ENSMUSG00000029608	Rph3a	0.13	0.32	2.46	0.232376	0.0671617	0.197621	0.234825	0.0150749	0.0482156	0.152639	0.555575	0.530117
ENSMUSG00000021566	Slc6a19os	0.44	1.08	2.45	0.0764843	0.700619	0.3948	0.424598	0.248885	0.747719	1.05268	0.526881	1.98811
ENSMUSG00000079173	Zan	0.22	0.54	2.45	0.392955	0.54388	0.128576	0.119917	0.0868473	0.243829	1.49909	0.050064	0.385286
ENSMUSG00000085645	Hoxb5os	0.11	0.27	2.45	0.47562	0	0.422872	0	0	0	0	0.734087	0.330937
ENSMUSG00000044339	Alkbh2	1.23	3.01	2.45	0.0581495	1.30193	1.61599	1.27811	0.713406	1.80281	4.62469	4.14678	1.44978
ENSMUSG00000038700	Hoxb5	1.01	2.47	2.45	0.253504	1.08766	1.02193	1.62452	0.302655	0.492031	1.14732	4.66192	3.56848
ENSMUSG00000069114	Zbtb10	0.33	0.81	2.45	0.154531	0.588979	0.322664	0.227814	0.161232	0.318179	0.511175	0.690442	1.71607
ENSMUSG00000029321	Slc10a6	0.18	0.44	2.44	0.069775	0.184002	0.22377	0.137777	0.15521	0.218394	0.381153	0.815906	0.3421
ENSMUSG00000090863	A530084C06Rik	0.16	0.39	2.44	0.0659021	0.19086	0.0907716	0.234622	0.138493	0.278417	0.228855	0.36441	0.695521
ENSMUSG00000022598	Psca	0.45	1.1	2.44	0.182307	0.0509956	1.35989	0.324088	0.0564591	1.3419	1.79243	1.02425	0.241671
ENSMUSG00000028834	Trim63	0.16	0.39	2.44	0.00292561	0.271064	0.154044	0.0862343	0.119841	0.430533	0.325885	0.407743	0.384655
ENSMUSG00000037681	Esyt3	0.09	0.22	2.44	0.0154911	0.174382	0.0452675	0.0512387	0.0767825	0.212051	0.17983	0.300005	0.190491
ENSMUSG00000046613	Vwa5b2	0.16	0.39	2.44	0.00405846	0.0868721	0.190724	0.271235	0.0945533	0.444075	0.39147	0.39234	0.336422
ENSMUSG00000074415	2610203C20Rik	0.25	0.61	2.44	0.234742	0.464092	0.266485	0.147622	0.107647	0.156502	0.205377	0.980533	1.09643
ENSMUSG00000022780	Mfi2	49.93	121.92	2.44	0.466414	57.2258	103.026	10.5168	28.9679	98.3535	106.407	8.97539	273.954
ENSMUSG00000030373	Psg28	0.14	0.34	2.43	0.0386878	0.10134	0.134498	0.202326	0.13683	0.328169	0.247006	0.224709	0.565359
ENSMUSG00000003410	Elavl3	0.14	0.34	2.43	0.28551	0.218297	0.096316	0.227184	0.0367346	0.023499	0.150587	0.564249	0.633351
ENSMUSG00000022325	Pop1	0.23	0.56	2.43	0.0415848	0.36524	0.175558	0.182413	0.189755	0.864104	0.257879	0.505822	0.604881
ENSMUSG00000038623	Tm6sf1	1.87	4.54	2.43	0.27951	2.59809	1.80009	1.3238	1.76547	1.08008	2.10525	10.6364	4.32318
ENSMUSG00000026452	Syt2	0.07	0.17	2.43	0.109283	0.0493246	0.0650718	0.0471393	0.103006	0.0458342	0.134553	0.197588	0.308114
ENSMUSG00000063632	Sox11	0.07	0.17	2.43	0.141358	0.108033	0.071455	0.0539768	0.0363346	0.0976259	0.0894061	0.143582	0.350932
ENSMUSG00000082804	Rpl17-ps1	0.21	0.51	2.43	0.318989	0	0	0.516049	0.325462	0.278525	1.28099	0.19671	0.278726
ENSMUSG00000003153	Slc2a3	0.3	0.73	2.43	0.227074	0.386009	0.278814	0.327179	0.220564	0.0906176	0.398781	1.24411	1.19499
ENSMUSG00000045589	Frrs1l	0.07	0.17	2.43	0.246628	0.0401497	0.152851	0.0463442	0.0356683	0.0457776	0.0516173	0.329881	0.246009
ENSMUSG00000037217	Syn1	0.49	1.19	2.43	0.218353	0.634493	0.571779	0.362658	0.374762	0.189256	0.644828	1.95415	1.96836
ENSMUSG00000072966	Gprasp2	0.21	0.51	2.43	0.261644	0.264879	0.228964	0.267532	0.0824424	0.147635	0.121373	0.75752	1.0319
ENSMUSG00000058806	Col13a1	0.23	0.56	2.43	0.0750522	0.358688	0.238992	0.148535	0.181349	0.269917	0.392635	0.592942	0.992778
ENSMUSG00000085169	Gm10785	0.07	0.17	2.43	0.0362287	0.144204	0.0682439	0.0254907	0.0531176	0.157067	0.240716	0.168682	0.113658
ENSMUSG00000021815	Mss51	0.07	0.17	2.43	0.118496	0	0.0482018	0.217442	0	0.117611	0.13276	0.217389	0.202587
ENSMUSG00000022421	Nptxr	0.35	0.85	2.43	0.189636	0.647341	0.204013	0.267931	0.26144	0.249899	0.405277	1.6637	1.06736
ENSMUSG00000021567	Nkd2	2.19	5.32	2.43	0.308533	4.5279	1.48456	1.20849	1.53621	1.02238	2.34545	12.2744	5.64913
ENSMUSG00000052581	Lrrtm4	0.07	0.17	2.43	0.439722	0	0.132097	0.11933	0.0114542	0	0	0.453783	0.209158
ENSMUSG00000034795	Ccdc122	1.7	4.12	2.42	0.0391164	2.18588	1.38407	1.34445	1.8698	6.73932	2.23285	2.53417	4.98305
ENSMUSG00000026989	Dapl1	0.12	0.29	2.42	0.298049	0.275784	0	0.097171	0.10207	0.610878	0	0.370187	0.174823
ENSMUSG00000042379	Esm1	0.36	0.87	2.42	0.00659051	0.524047	0.445733	0.240929	0.231533	0.879239	0.594462	1.08546	0.908223
ENSMUSG00000001334	Fndc5	1.15	2.78	2.42	0.275723	1.35465	2.49689	0.342273	0.413124	1.76578	1.53598	0.827321	6.98585
ENSMUSG00000008153	Clstn3	0.31	0.75	2.42	0.0290791	0.254843	0.210673	0.411537	0.355088	0.606575	0.584786	0.54011	1.27189
ENSMUSG00000069540	Gm4925	0.19	0.46	2.42	0.144535	0.0326927	0.419706	0.228423	0.0884027	0.213323	0.318902	0.851345	0.436565
ENSMUSG00000085087	Gm13528	0.19	0.46	2.42	0.25106	0	0	0.177676	0.564868	0	0.685238	0.681498	0.483891
ENSMUSG00000029651	Mtus2	0.71	1.72	2.42	0.195815	1.35807	0.699269	0.410141	0.369781	0.571625	0.690479	2.69912	2.91111
ENSMUSG00000082136	Gm15660	0.19	0.46	2.42	0.117006	0.500569	0	0.264187	0	0.359209	0.379852	0.757405	0.357958
ENSMUSG00000066693	Gm7493	0.31	0.75	2.42	0.132801	0.762138	0.0976848	0.216455	0.149277	0.286106	0.747352	1.35793	0.612012
ENSMUSG00000033578	Tmem35	0.34	0.82	2.41	0.0272349	0.501926	0.292032	0.348154	0.234583	0.41405	0.715061	1.06427	1.09512
ENSMUSG00000030043	Tacr1	0.37	0.89	2.41	0.123523	0.601361	0.283471	0.348191	0.248901	0.292246	0.546615	1.46475	1.27156
ENSMUSG00000042109	Csdc2	0.32	0.77	2.41	0.102718	0.577999	0.259288	0.30666	0.127658	0.314051	0.477142	1.17286	1.11985
ENSMUSG00000069372	Ctxn3	2.18	5.25	2.41	0.184956	3.45275	1.36233	2.52431	1.38765	1.34381	3.32786	10.1508	6.16122
ENSMUSG00000047564	Krtap3-1	0.63	1.52	2.41	0.0319481	0.460725	0.620699	0.801209	0.632416	1.91897	0.677979	1.33442	2.15934
ENSMUSG00000053519	Kcnip1	0.22	0.53	2.41	0.131383	0.316269	0.411204	0.0910285	0.0648962	0.199528	0.579605	0.391365	0.959975
ENSMUSG00000103042	RP23-45H9.13	0.22	0.53	2.41	0.120754	0	0.558873	0.303114	0	0.414099	0.291297	0.58029	0.823227
ENSMUSG00000098028	Gm8824	0.05	0.12	2.4	0.306225	0.0848719	0.0403357	0.0899343	0	0.039797	0.12774	0.255567	0.0401942
ENSMUSG00000043635	Adamts3	0.05	0.12	2.4	0.0820729	0.0593808	0.0366606	0.0593479	0.0479364	0.0511101	0.0751621	0.173631	0.165378
ENSMUSG00000099750	Gm18827	0.1	0.24	2.4	0.331341	0.171628	0.218255	0	0	0.107694	0.344928	0	0.48825
ENSMUSG00000038540	Tmc3	0.05	0.12	2.4	0.392729	0.0328363	0.0562946	0.104575	0.0242525	0	0.0109929	0.230206	0.253264
ENSMUSG00000085755	Gm13496	0.05	0.12	2.4	0.272233	0.0464653	0.0412565	0.0926687	0	0.241616	0	0.206287	0.0432876
ENSMUSG00000087200	Lrp8os3	0.05	0.12	2.4	0.315645	0	0.175179	0	0.0381912	0.244248	0.0275679	0.175546	0.0525858
ENSMUSG00000097152	Gm26515	0.05	0.12	2.4	0.395188	0	0.16009	0.0446222	0	0.0789758	0.338011	0.0422663	0.0398842
ENSMUSG00000031079	Zfp300	0.1	0.24	2.4	0.120983	0.13869	0.0961723	0.0296908	0.120044	0.24684	0.0385927	0.280946	0.377839
ENSMUSG00000074264	Amy1	0.05	0.12	2.4	0.123816	0.0847557	0.0439119	6.4185e-08	0.0879435	0.113994	0.114405	0.213527	0.052941
ENSMUSG00000038530	Rgs4	2.02	4.84	2.4	0.137925	2.76433	2.42091	1.98632	0.904226	1.69678	2.80972	9.08189	5.77714
ENSMUSG00000052613	Pcdh15	0.05	0.12	2.4	0.307467	0.147428	0.0465941	0.0210091	0.00408027	0.0729951	0.00739193	0.244087	0.171963
ENSMUSG00000039997	Ifi203	4.24	10.19	2.4	0.230238	4.99753	2.01412	7.1661	2.76931	4.01513	13.9705	3.12119	19.672
ENSMUSG00000071553	Cpa2	0.05	0.12	2.4	0.162585	0.0560623	0.136059	0	0	0.0261954	0.147872	0.137579	0.172803
ENSMUSG00000087475	4933406I18Rik	0.05	0.12	2.4	0.265779	0.128652	0	0.0640864	0	0	0.125767	0.114337	0.240101
ENSMUSG00000080303	Gm12419	0.05	0.12	2.4	0.554615	0	0	0.211227	0	0	0	0.378505	0.0995028
ENSMUSG00000098492	Gm19353	0.48	1.15	2.4	0.103712	0.429161	0.695476	0.301807	0.478383	2.19867	0.435025	0.866637	1.09282
ENSMUSG00000047216	Cdh19	0.52	1.25	2.4	0.247485	0.734076	0.564444	0.390305	0.382773	0.163216	0.718147	1.67	2.46274
ENSMUSG00000083979	Gm12527	0.2	0.48	2.4	0.148394	0	0.347628	0.255673	0.17714	0.339397	0.252816	0.344424	0.966455
ENSMUSG00000044730	9930104L06Rik	0.85	2.03	2.39	0.128259	1.5978	0.796157	0.498827	0.510204	3.12701	0.767686	3.09458	1.13341
ENSMUSG00000041216	Clvs1	0.18	0.43	2.39	0.336104	0.29539	0.16859	0.105365	0.141283	0.00923308	0.128549	0.780523	0.799816
ENSMUSG00000044676	Zfp612	0.36	0.86	2.39	0.0118589	0.378228	0.446638	0.384595	0.24367	0.572652	0.757019	1.29505	0.834169
ENSMUSG00000070469	Adamtsl3	0.33	0.79	2.39	0.339073	0.532725	0.220161	0.233953	0.321918	0.104541	0.298957	0.82384	1.93312
ENSMUSG00000063887	Nlgn1	0.18	0.43	2.39	0.223491	0.226677	0.142891	0.129368	0.217874	0.080901	0.20448	0.575493	0.84561
ENSMUSG00000039252	Lgi2	0.66	1.58	2.39	0.344809	1.34197	0.470469	0.707731	0.136751	0.218652	0.518411	3.07672	2.51909
ENSMUSG00000091786	Gm8425	0.24	0.57	2.38	0.0466338	0.178139	0.509962	0.188608	0.0657802	0.726956	0.29841	0.596622	0.675814
ENSMUSG00000087020	Gm16283	0.08	0.19	2.38	0.38885	0	0.310315	0	0	0.204308	0.108277	0.432137	0
ENSMUSG00000038508	Gdf15	0.26	0.62	2.38	0.078027	0.0756294	0.469399	0.330188	0.153524	0.543623	0.590408	0.30206	1.05346
ENSMUSG00000083811	Gm13071	0.21	0.5	2.38	0.227839	0	0.400062	0.214417	0.22811	0.790446	0.622771	0	0.58589
ENSMUSG00000033182	Kbtbd12	0.16	0.38	2.38	0.0305858	0.0924716	0.24568	0.0970658	0.219184	0.266433	0.300634	0.576941	0.373547
ENSMUSG00000046442	Ppm1e	0.69	1.64	2.38	0.237439	1.08498	0.604491	0.642407	0.422662	0.351665	0.750666	2.91632	2.54415
ENSMUSG00000061048	Cdh3	0.13	0.31	2.38	0.337258	0.2799	0.0659991	0.0557042	0.135176	0.0894927	0.174946	0.797339	0.181786
ENSMUSG00000071265	1700086L19Rik	0.13	0.31	2.38	0.00214263	0.113431	0.0636539	0.211459	0.125634	0.266879	0.334927	0.341858	0.316001
ENSMUSG00000072974	Gm4787	0.08	0.19	2.38	0.0552524	0.0776834	0.0515003	0.0775713	0.104776	0.184294	0.321757	0.137761	0.108287
ENSMUSG00000025094	Slc18a2	0.24	0.57	2.38	0.269866	0.293164	0.250607	0.291713	0.141586	0.102265	0.201568	1.00034	0.969343
ENSMUSG00000075330	A930003A15Rik	0.08	0.19	2.38	0.424775	0.0838319	0	0	0.228822	0.0731184	0.164124	0.52206	0
ENSMUSG00000042734	Ttc9	0.08	0.19	2.38	0.282817	0.12596	0.0340156	0.152724	0.0198761	0.0670986	0.0360232	0.306598	0.340222
ENSMUSG00000085457	1110046J04Rik	0.48	1.14	2.38	0.0591004	0.598174	0.502598	0.433832	0.380889	0.771561	1.36586	0.529282	1.8874
ENSMUSG00000039563	2210406O10Rik	0.08	0.19	2.38	0.238801	0.0610005	0.0254728	0.121569	0.122012	0.27755	0	0.359254	0.142987
ENSMUSG00000094786	Gm14403	1.84	4.37	2.38	0.264862	3.07888	0.638657	2.41217	1.2293	1.78479	5.78918	8.77284	1.12577
ENSMUSG00000071537	Klrg2	0.86	2.05	2.38	0.195551	0.700708	1.14526	0.975245	0.601616	1.00779	2.27657	0.621363	4.28265
ENSMUSG00000020599	Rgs9	0.3	0.71	2.37	0.12927	0.724206	0.161946	0.187276	0.108776	0.223912	0.595308	1.0534	0.978874
ENSMUSG00000048126	Col6a3	4.24	10.04	2.37	0.0785989	5.21265	3.38962	4.5827	3.76892	3.62336	7.40115	15.6393	13.4858
ENSMUSG00000053897	Slc39a8	5.82	13.81	2.37	0.0894676	6.76304	8.61965	3.90484	3.98568	9.68271	8.30093	8.00913	29.2286
ENSMUSG00000032515	Csrnp1	1.98	4.7	2.37	0.10639	2.44396	2.80121	1.74813	0.912682	4.14345	5.03617	1.52254	8.08509
ENSMUSG00000023007	Prpf40b	0.38	0.9	2.37	0.232795	0.566221	0.348118	0.468379	0.157201	0.298526	0.614394	2.09795	0.595569
ENSMUSG00000052911	Lamb2	0.62	1.47	2.37	0.0406387	0.783193	0.690908	0.724486	0.274733	0.680537	1.55652	2.24175	1.42048
ENSMUSG00000078640	Gm11627	1.82	4.32	2.37	0.145882	2.92256	0.6888	2.77867	0.879197	3.11154	1.70291	8.99954	3.48057
ENSMUSG00000020467	Efemp1	2.03	4.81	2.37	0.196661	4.21511	0.9868	1.29396	1.62312	2.3763	2.46054	11.5113	2.89435
ENSMUSG00000094664	Rpl35a-ps6	0.97	2.3	2.37	0.109059	0	1.79766	1.53537	0.555141	2.80777	3.49207	1.05161	1.85788
ENSMUSG00000063011	Msln	0.7	1.66	2.37	0.153076	1.84976	0.0204509	0.32318	0.592933	1.477	0.676189	3.15789	1.33267
ENSMUSG00000056498	Tmem154	0.19	0.45	2.37	0.278702	0.210244	0.143671	0.341962	0.0812389	0.176086	0.073602	0.858907	0.675457
ENSMUSG00000084323	Gm14438	0.19	0.45	2.37	0.129216	0.482732	0	0.17019	0.089261	0.304648	0.243105	0.485643	0.764336
ENSMUSG00000081444	Gm15803	0.14	0.33	2.36	0.46152	0.183406	0.17971	0	0.205186	0	0.560136	0.742017	0
ENSMUSG00000058006	Mdn1	0.25	0.59	2.36	0.0781943	0.124076	0.158732	0.425768	0.309731	0.347935	0.769785	0.33104	0.896355
ENSMUSG00000020627	Klhl29	0.25	0.59	2.36	0.275782	0.416526	0.158262	0.204899	0.224185	0.121352	0.193426	1.1413	0.892196
ENSMUSG00000102881	RP23-84C12.22	0.2	0.47	2.35	0.0526311	0.103517	0.0982139	0.402359	0.190792	0.613642	0.242169	0.415418	0.620588
ENSMUSG00000071317	Bves	0.51	1.2	2.35	0.247252	0.873921	0.648252	0.225464	0.2871	0.220489	0.591387	2.0129	1.98816
ENSMUSG00000046432	Ngfrap1	20.89	49.09	2.35	0.0769778	24.7422	31.9802	15.6703	11.1565	28.7556	45.4107	27.0957	95.1048
ENSMUSG00000084824	Gm16344	0.46	1.08	2.35	0.0263723	0.364778	0.75962	0.412674	0.295611	0.930919	1.60758	0.63396	1.15006
ENSMUSG00000027254	Map1a	0.54	1.27	2.35	0.224839	0.910152	0.483355	0.453546	0.303053	0.338332	0.539211	2.37968	1.83179
ENSMUSG00000029378	Areg	6.38	14.98	2.35	0.0217396	6.04865	5.42038	10.9115	3.14099	18.8562	17.6218	9.18581	14.2653
ENSMUSG00000030666	Calcb	0.37	0.87	2.35	0.369642	0.352221	0.41864	0.606452	0.0974446	0.123918	0.176737	1.72366	1.45975
ENSMUSG00000032717	Mdfi	0.23	0.54	2.35	0.0611099	0.247024	0.183464	0.488507	0	0.501402	0.604885	0.735561	0.321006
ENSMUSG00000054057	A930004D18Rik	0.17	0.4	2.35	0.0349408	0.250687	0.244977	0.102064	0.09836	0.213915	0.426663	0.569388	0.393242
ENSMUSG00000089706	B230216N24Rik	0.26	0.61	2.35	0.0101454	0.143204	0.381614	0.19512	0.325584	0.66474	0.552825	0.424108	0.783279
ENSMUSG00000097162	2310010J17Rik	0.26	0.61	2.35	0.599259	0.7701	0	0	0.267989	0	2.08951	0.172328	0.181669
ENSMUSG00000043631	Ecm2	0.32	0.75	2.34	0.125794	0.515285	0.183439	0.268292	0.300523	0.325626	0.35978	1.14928	1.15734
ENSMUSG00000045613	Chrm2	3.45	8.09	2.34	0.247809	6.76529	2.7996	2.37686	1.86664	1.9861	3.88136	15.4506	11.0512
ENSMUSG00000082442	Gm12686	0.32	0.75	2.34	0.361003	0.541287	0.530104	0	0.201796	1.57119	0	1.09483	0.345688
ENSMUSG00000046743	Fat4	0.29	0.68	2.34	0.225102	0.349478	0.229798	0.360083	0.20872	0.220834	0.225265	0.919371	1.35285
ENSMUSG00000049288	Lix1l	0.99	2.32	2.34	0.0945189	1.96325	0.717265	0.760304	0.538047	1.30801	1.16145	3.57558	3.22334
ENSMUSG00000068099	1500009C09Rik	0.03	0.07	2.33	0.222382	0.0501451	0.0698358	0	0	0	0.100473	0.0754272	0.1186
ENSMUSG00000083538	Gm16016	0.03	0.07	2.33	0.583318	0	0	0.103824	0	0	0	0.296838	0
ENSMUSG00000097032	4930539J05Rik	0.06	0.14	2.33	0.402896	0.147988	0	0.110691	0	0.166507	0	0.305144	0.0688484
ENSMUSG00000060314	Zfp941	0.09	0.21	2.33	0.2094	0.204783	0.0957117	0.072197	0	0.124544	0.0995154	0.192179	0.425095
ENSMUSG00000036862	Dchs1	0.27	0.63	2.33	0.274556	0.372843	0.279593	0.251189	0.182852	0.216281	0.195763	0.6627	1.4575
ENSMUSG00000074881	Mageb3	0.03	0.07	2.33	0.412094	0.103208	0	0	0	0	0.160946	0	0.115106
ENSMUSG00000034810	Scn7a	0.43	1	2.33	0.248141	0.491242	0.411613	0.60131	0.214814	0.24313	0.388628	1.52347	1.84663
ENSMUSG00000024968	Rcor2	0.52	1.21	2.33	0.0663981	0.508858	0.275707	0.888474	0.403871	0.632137	2.11224	1.16311	0.944255
ENSMUSG00000034958	Atcay	0.12	0.28	2.33	0.134227	0.125424	0.143966	0.150346	0.0506711	0.0864566	0.171051	0.466961	0.384425
ENSMUSG00000081317	Gm12757	0.03	0.07	2.33	0.264708	0	0	0.119088	0	0.0529128	0.0564989	0.0564872	0.106635
ENSMUSG00000020674	Pxdn	1.28	2.98	2.33	0.166436	1.75718	1.33311	1.43959	0.583707	1.15518	1.30061	4.79683	4.6479
ENSMUSG00000062760	1810041L15Rik	1.23	2.86	2.33	0.31897	2.05213	0.82591	1.03505	0.991452	0.587993	1.01623	5.33023	4.50195
ENSMUSG00000056755	Grm7	0.03	0.07	2.33	0.342143	0.0660383	0.010653	0.0239601	0.0091119	0	0.00825478	0.165377	0.117824
ENSMUSG00000087543	Gm16576	0.03	0.07	2.33	0.116974	0.0506758	0.0119425	0.0134485	0.0489388	0.0647723	0.0253331	0.120545	0.077778
ENSMUSG00000028172	Tacr3	0.06	0.14	2.33	0.396933	0.0370692	0.104901	0.0688529	0.0204605	0	0.00926822	0.315641	0.218874
ENSMUSG00000048388	Fam171b	0.45	1.05	2.33	0.237705	0.779272	0.269724	0.407155	0.335959	0.192406	0.547808	1.5183	1.93203
ENSMUSG00000009654	Oit3	0.06	0.14	2.33	0.225833	0.0175271	0.0929278	0.0350069	0.0945265	0.0755774	0.0341581	0.275217	0.162852
ENSMUSG00000018865	Sult4a1	0.33	0.77	2.33	0.284909	0.202398	0.322076	0.586082	0.218421	0.157167	0.276165	1.5255	1.10981
ENSMUSG00000078234	Klhdc7a	0.03	0.07	2.33	0.136472	0.0230428	0.0355644	0.046051	0.015501	0.0297491	0.145832	0.0561474	0.0641609
ENSMUSG00000102545	RP24-253I2.1	0.12	0.28	2.33	0.439334	0.0878954	0.276536	0.131382	0	0.118093	0.110071	0.088159	0.809777
ENSMUSG00000045275	Lca5l	0.06	0.14	2.33	0.26458	0.0446144	0.0656778	0.0191036	0.109887	0.025639	0.0579548	0.184564	0.276287
ENSMUSG00000023966	Rsph9	0.27	0.63	2.33	0.099533	0.117887	0	0.704885	0.240232	0.767889	0.576006	0.837933	0.329854
ENSMUSG00000066113	Adamtsl1	0.24	0.56	2.33	0.271882	0.168089	0.0562025	0.497154	0.227138	0.115882	0.227576	0.751927	1.13426
ENSMUSG00000056296	Synpr	0.06	0.14	2.33	0.280048	0.0705929	0.0800194	0.0749132	0.0155836	0.0525722	0.0141202	0.226543	0.25378
ENSMUSG00000054679	Srsf12	0.09	0.21	2.33	0.111664	0.144813	0.0113907	0.0538136	0.146567	0.112336	0.156272	0.362728	0.193853
ENSMUSG00000095517	Gm13249	0.21	0.49	2.33	0.326665	0	0	0.349039	0.502809	0.95513	0.704237	0.318337	0
ENSMUSG00000025777	Gdap1	0.27	0.63	2.33	0.277574	0.264094	0.315515	0.345716	0.165199	0.0327524	0.359033	1.15534	0.972992
ENSMUSG00000043068	Fam89a	0.15	0.35	2.33	0.147765	0.280497	0.0355413	0.159884	0.1085	0.27752	0.0782143	0.569088	0.485013
ENSMUSG00000083421	Gm14776	0.09	0.21	2.33	0.181905	0	0.0587717	0.19718	0.0897491	0.0573705	0.129011	0.293209	0.369456
ENSMUSG00000072541	Gm5046	0.42	0.98	2.33	0.366355	0.981319	0.326503	0	0.372424	2.57872	0.676136	0.332322	0.317185
ENSMUSG00000093673	Gm20644	0.03	0.07	2.33	0.109457	0.0355794	0.0336274	0	0.0392999	0.0994988	0.035613	0.12481	0.0336349
ENSMUSG00000076438	Oxct2b	0.03	0.07	2.33	0.268763	0.108149	0	0	0	0.0201817	0.108292	0.0433675	0.102269
ENSMUSG00000043463	Rab9b	0.09	0.21	2.33	0.28807	0.0465273	0.102686	0.162675	0.0313326	0.0200427	0.0679795	0.360836	0.378063
ENSMUSG00000083657	Gm12245	0.67	1.56	2.33	0.418266	0	2.68227	0	0	0.290933	2.57534	0	3.38985
ENSMUSG00000026073	Il1r2	0.03	0.07	2.33	0.438695	0	0.115224	0	0	0.0568567	0	0.181955	0.0371163
ENSMUSG00000026443	Lrrn2	0.21	0.49	2.33	0.265637	0.143232	0.193055	0.304032	0.192009	0.0761548	0.194423	0.963438	0.724947
ENSMUSG00000027378	Nphp1	1.87	4.36	2.33	0.016245	2.02425	1.53682	2.46546	1.46626	5.37607	4.55268	5.28401	2.20916
ENSMUSG00000086075	Gm15728	0.03	0.07	2.33	0.255576	0.0401238	0.0283913	0.0212926	0.0442955	0.0466648	0.0100327	0.0803921	0.151632
ENSMUSG00000099979	Gm5896	0.06	0.14	2.33	0.38622	0.0813027	0.115871	0.0430799	0	0.11432	0.36704	0	0.0769971
ENSMUSG00000001802	Lrp3	0.76	1.77	2.33	0.163929	1.30406	1.11373	0.500216	0.10943	0.668396	0.959544	2.45843	2.98876
ENSMUSG00000052920	Prkg1	0.92	2.14	2.33	0.262338	1.49819	0.806229	0.851192	0.523936	0.412362	1.05361	3.17316	3.93137
ENSMUSG00000062960	Kdr	0.44	1.02	2.32	0.123638	0.682102	0.493584	0.275673	0.309446	0.58067	0.432861	1.20209	1.87156
ENSMUSG00000018830	Myh11	45.69	105.98	2.32	0.351756	82.3172	33.3444	39.392	27.7227	18.2687	56.9808	183.65	165.019
ENSMUSG00000032064	Dixdc1	0.57	1.32	2.32	0.190225	0.711258	0.507514	0.837626	0.241057	0.316252	2.26148	0.818323	1.86481
ENSMUSG00000038264	Sema7a	2.81	6.52	2.32	0.141592	4.10764	3.55379	1.89099	1.68439	5.79814	4.91967	2.23396	13.1349
ENSMUSG00000049612	Omg	0.31	0.72	2.32	0.221305	0.457927	0.327806	0.326579	0.117695	0.207012	0.276313	1.16024	1.2364
ENSMUSG00000024907	Gal	4.5	10.43	2.32	0.463269	4.93238	3.68928	5.44308	3.92075	0.861269	7.02575	17.8769	15.9366
ENSMUSG00000020000	Moxd1	0.35	0.81	2.31	0.252337	0.663168	0.431632	0.242687	0.063119	0.0851345	0.848075	1.62666	0.691427
ENSMUSG00000038042	Ptpdc1	0.29	0.67	2.31	0.215034	0.384918	0.405817	0.149541	0.201575	0.221048	0.239522	0.985534	1.23111
ENSMUSG00000083651	Gm11524	0.29	0.67	2.31	0.049828	0.055565	0.211902	0.47073	0.430764	0.627337	0.781572	0.893064	0.368788
ENSMUSG00000027784	Ppm1l	1.55	3.58	2.31	0.249729	2.93383	1.25848	1.14523	0.843469	0.836159	1.71369	6.08789	5.67427
ENSMUSG00000075245	Gm6043	1.21	2.79	2.31	0.0336698	1.30705	1.72405	1.12909	0.661004	2.61108	4.68566	2.03687	1.81175
ENSMUSG00000035109	Shc4	0.16	0.37	2.31	0.132798	0.235178	0.156677	0.177645	0.0673416	0.128352	0.216813	0.594377	0.557478
ENSMUSG00000041608	Entpd3	0.16	0.37	2.31	0.17198	0.31167	0.0096048	0.270118	0.0337159	0.0663044	0.4056	0.448735	0.557845
ENSMUSG00000046768	Rhoj	1.86	4.29	2.31	0.0892705	3.20273	2.10094	1.47042	0.64619	2.00014	2.92764	7.04693	5.1956
ENSMUSG00000056031	9330154J02Rik	0.13	0.3	2.31	0.191075	0.322441	0	0.149226	0.0308949	0.526613	0.191003	0.366836	0.106924
ENSMUSG00000056091	St3gal5	0.58	1.34	2.31	0.27084	0.804563	0.592897	0.546343	0.390978	0.495679	0.676357	0.889731	3.31564
ENSMUSG00000083220	Gm12919	0.16	0.37	2.31	0.134222	0.143053	0.24822	0.177013	0.0790395	0.0890321	0.573098	0.525906	0.293149
ENSMUSG00000005124	Wisp1	0.42	0.97	2.31	0.220301	0.740614	0.222162	0.285882	0.423576	0.431894	0.356787	2.11076	0.992065
ENSMUSG00000037016	Frem2	0.42	0.97	2.31	0.127032	0.533268	0.438381	0.388893	0.305287	0.37821	0.498095	1.37906	1.62164
ENSMUSG00000053961	Ang5	0.29	0.67	2.31	0.0851687	0.333672	0.255157	0.211891	0.369829	0.25184	1.14109	0.536651	0.759959
ENSMUSG00000020629	Adi1	20.45	47.23	2.31	0.0552575	25.7853	33.2847	11.5135	11.205	28.0416	42.7851	35.1702	82.912
ENSMUSG00000001985	Grik3	0.1	0.23	2.3	0.179135	0.0337765	0.169712	0.151407	0.0579785	0.0697294	0.138797	0.323213	0.375658
ENSMUSG00000039646	Vasn	0.92	2.12	2.3	0.0340477	1.29529	0.854747	0.894141	0.652964	1.61568	1.39649	1.77663	3.68389
ENSMUSG00000042918	Mamstr	0.1	0.23	2.3	0.24681	0.0868143	0.122766	0.124232	0.0639173	0.0408211	0.0868677	0.404511	0.383086
ENSMUSG00000037185	Krt80	0.1	0.23	2.3	0.333723	0.253775	0.074882	0.0281439	0.0380921	0.0974459	0.0549931	0.550291	0.209799
ENSMUSG00000045932	Ifit2	2.23	5.14	2.3	0.0769577	2.39941	2.35301	2.16906	2.00592	3.42855	3.48537	3.01024	10.6228
ENSMUSG00000083908	Gm6447	0.23	0.53	2.3	0.00378469	0.212214	0.30331	0.112377	0.29373	0.648496	0.5329	0.426286	0.502929
ENSMUSG00000028716	Pdzk1ip1	3.6	8.28	2.3	0.258538	3.43412	5.16632	3.79568	2.02112	3.39687	9.80286	2.55556	17.3547
ENSMUSG00000062257	Opcml	0.2	0.46	2.3	0.267568	0.358333	0.142105	0.177595	0.106673	0.178677	0.0966281	0.944894	0.605365
ENSMUSG00000029417	Cxcl9	0.1	0.23	2.3	0.252153	0.162976	0.172783	0.0488299	0	0.0140522	0.44463	0.260072	0.181693
ENSMUSG00000020900	Myh10	1.6	3.68	2.3	0.107195	1.75199	1.8489	1.84572	0.971434	1.90062	1.66613	6.24791	4.90228
ENSMUSG00000097823	Gm16701	0.1	0.23	2.3	0.443282	0.0623073	0.0551825	0.0621802	0.210544	0	0	0.359321	0.550665
ENSMUSG00000074115	Saa1	0.5	1.15	2.3	0.783562	0.919031	0	0.913277	0.15768	0	4.28251	0	0.323042
ENSMUSG00000079038	D130040H23Rik	0.2	0.46	2.3	0.185	0.4262	0.248743	0.139027	0	0.674811	0.0657289	0.5591	0.558527
ENSMUSG00000036144	Meox2	0.1	0.23	2.3	0.160303	0.199237	0.101338	0.0487854	0.0338512	0.157057	0.0613467	0.307167	0.405596
ENSMUSG00000090053	Palm2	0.2	0.46	2.3	0.18099	0.234001	0.0764744	0.270337	0.225192	0.052159	0.419647	0.607163	0.756286
ENSMUSG00000039783	Kmo	0.34	0.78	2.29	0.191044	0.463922	0.562999	0.200968	0.126104	1.24669	1.246	0.305479	0.312851
ENSMUSG00000086478	Gm14102	0.07	0.16	2.29	0.527087	0	0.128215	0.139472	0	0.126658	0	0	0.504366
ENSMUSG00000045498	Pcdhb3	0.07	0.16	2.29	0.119548	0.0920242	0.0520826	0.126975	0.0101586	0.111284	0.0736262	0.276556	0.19126
ENSMUSG00000025656	Arhgef9	0.73	1.67	2.29	0.13344	1.28815	0.368575	0.865441	0.414928	0.799047	0.815429	2.74876	2.32329
ENSMUSG00000063683	Glyat	0.28	0.64	2.29	0.149869	0.324648	0.368558	0.300726	0.145496	1.29681	0.609736	0.294934	0.372004
ENSMUSG00000069308	Hist1h2bp	0.07	0.16	2.29	0.52672	0	0.125626	0	0.144274	0.124094	0	0.522929	0
ENSMUSG00000029819	Npy	0.14	0.32	2.29	0.467246	0.187529	0.180375	0	0.208254	0	0	0.660842	0.624202
ENSMUSG00000097061	9330151L19Rik	0.24	0.55	2.29	0.0534892	0.25385	0.226402	0.374121	0.0934406	0.446571	0.282218	0.862026	0.626424
ENSMUSG00000044788	Fads6	0.07	0.16	2.29	0.137781	0.0924197	0.0326224	0.0369337	0.111979	0.127347	0.0450031	0.286664	0.188773
ENSMUSG00000056380	Gpr50	0.17	0.39	2.29	0.375071	0.455553	0.0978334	0.0977887	0.0254335	0.0575008	0.06913	0.825812	0.612527
ENSMUSG00000062184	Hs6st2	0.07	0.16	2.29	0.18538	0.181398	0.0376644	0.0213069	0.057462	0.128681	0.0519547	0.217517	0.227893
ENSMUSG00000056458	Mok	0.21	0.48	2.29	0.33107	0.385246	0.332787	0.0335026	0.080416	0.266206	1.09731	0.0446115	0.493564
ENSMUSG00000037161	Mgarp	0.07	0.16	2.29	0.193218	0.0433374	0.0769518	0.173	0	0.225422	0.0846442	0.076981	0.242353
ENSMUSG00000043110	Lrrn4	1.64	3.76	2.29	0.317639	3.20385	0.254148	0.27503	2.81538	1.12153	1.18252	8.85215	3.88206
ENSMUSG00000046865	Fbl	0.07	0.16	2.29	0.235687	0.0696695	0.0661055	0.110779	0.0385232	0.195646	0.139707	0.314542	0
ENSMUSG00000054855	Rnd1	0.07	0.16	2.29	0.355937	0.198735	0	0	0.0942112	0.0571742	0.0215239	0.307663	0.254265
ENSMUSG00000049565	Aknad1	0.18	0.41	2.28	0.62924	0.404552	0.305797	0	0	0	0.204432	1.42295	0
ENSMUSG00000025658	Cnksr2	0.18	0.41	2.28	0.305536	0.308983	0.125817	0.150401	0.138624	0.0750359	0.115726	0.684504	0.745734
ENSMUSG00000038248	Sobp	0.39	0.89	2.28	0.227159	0.670549	0.348549	0.293668	0.234956	0.29269	0.313099	1.5304	1.42029
ENSMUSG00000053963	6330403A02Rik	1.52	3.47	2.28	0.271525	2.37129	1.23911	1.34102	1.12295	0.706394	1.74698	5.60122	5.80943
ENSMUSG00000059064	Gm10059	6.94	15.85	2.28	0.50111	0	18.3412	9.40511	0	44.9587	0	9.22202	9.20265
ENSMUSG00000029761	Cald1	27.82	63.47	2.28	0.30945	48.956	23.3392	21.1709	17.8183	14.5951	31.0269	132.477	75.7795
ENSMUSG00000046675	Tmem251	3.97	9.04	2.28	0.00392732	4.58577	4.67105	3.87146	2.74996	9.44576	7.92258	6.55708	12.2398
ENSMUSG00000032387	Rbpms2	2.74	6.25	2.28	0.198539	3.82458	2.79535	3.02903	1.30866	1.52572	4.36369	10.4537	8.67106
ENSMUSG00000092274	Neat1	7.84	17.89	2.28	0.0574143	16.6339	5.81299	5.24925	3.66592	15.0534	11.2915	14.4131	30.8095
ENSMUSG00000019326	Aoc3	4.15	9.4	2.27	0.193412	7.4198	3.64663	3.81275	1.73517	2.60206	6.00477	14.0771	14.9163
ENSMUSG00000049148	Plcxd3	0.15	0.34	2.27	0.210029	0.401914	0.0570096	0.0639534	0.0888025	0.224919	0.140835	0.342447	0.632004
ENSMUSG00000029312	Klhl8	0.55	1.25	2.27	0.0264039	0.971284	0.449788	0.529145	0.25781	0.840706	1.00456	1.5547	1.59938
ENSMUSG00000096156	Gm9242	0.11	0.25	2.27	0.214243	0.191419	0.0727084	0	0.169391	0.466264	0.230388	0.0384174	0.253747
ENSMUSG00000021314	Amph	0.11	0.25	2.27	0.0649294	0.0883062	0.218747	0.105433	0.0365603	0.195181	0.187702	0.221176	0.406751
ENSMUSG00000020668	Kif3c	0.22	0.5	2.27	0.242696	0.396369	0.210106	0.189355	0.0984204	0.124312	0.222885	0.70957	0.945185
ENSMUSG00000021390	Ogn	14.58	33.05	2.27	0.292648	23.8669	13.7261	11.2676	9.46188	8.8097	14.0484	64.0255	45.326
ENSMUSG00000043300	B3galnt1	4.42	10.04	2.27	0.124676	7.96999	3.49313	2.29748	3.92425	3.72295	6.63624	17.1451	12.6575
ENSMUSG00000092920	Gm10872	0.7	1.59	2.27	0.667593	1.8679	0	0	0.91212	5.14409	0	0	1.21117
ENSMUSG00000097075	D830044I16Rik	0.11	0.25	2.27	0.413341	0.0642312	0.0214781	0.268089	0.0873452	0.672424	0	0.107665	0.237113
ENSMUSG00000024598	Fbn2	0.15	0.34	2.27	0.157069	0.247031	0.116418	0.123432	0.131761	0.15759	0.16586	0.399998	0.616598
ENSMUSG00000043388	Tmem130	0.37	0.84	2.27	0.0954104	0.474019	0.358997	0.405767	0.228231	0.364961	0.494875	1.30578	1.19539
ENSMUSG00000063430	Wscd2	0.95	2.16	2.27	0.370784	1.52646	1.00051	0.903893	0.359004	0.309417	0.880464	4.79575	2.6356
ENSMUSG00000079993	Gm11799	0.11	0.25	2.27	0.688993	0	0.168206	0	0.257527	0	0	0.994459	0
ENSMUSG00000029659	Medag	0.54	1.22	2.26	0.150201	1.1886	0.339968	0.216603	0.400376	0.994808	0.49243	2.34926	1.03525
ENSMUSG00000092035	Peg10	0.31	0.7	2.26	0.210006	0.630057	0.216703	0.223943	0.152657	0.0982539	0.557216	1.21439	0.942872
ENSMUSG00000052188	Gm14964	0.31	0.7	2.26	0.362529	0.561591	0	0.177016	0.48604	0.155309	0.437614	0.395777	1.80165
ENSMUSG00000034910	Pygo1	0.19	0.43	2.26	0.189579	0.358519	0.0844504	0.163123	0.150718	0.210173	0.136525	0.696711	0.689227
ENSMUSG00000039239	Tgfb2	0.92	2.08	2.26	0.205875	1.25916	0.91361	0.777439	0.722181	0.798837	0.751843	3.33755	3.42063
ENSMUSG00000096681	Rps19-ps1	0.19	0.43	2.26	0.274132	0	0.287152	0.155599	0.329011	0.992928	0.299223	0.297975	0.140927
ENSMUSG00000053199	Arhgap20	0.35	0.79	2.26	0.20976	0.582042	0.347807	0.246158	0.229773	0.230938	0.387892	1.04733	1.4926
ENSMUSG00000084231	Gm11975	0.94	2.12	2.26	0.00467958	1.19138	1.23364	0.843588	0.471956	2.1078	2.01166	2.58655	1.76323
ENSMUSG00000015476	Prrt1	0.23	0.52	2.26	0.260452	0.247761	0.239962	0.30328	0.147377	0.106629	0.248027	1.08888	0.648676
ENSMUSG00000006221	Hspb7	2.81	6.31	2.25	0.329557	5.09697	2.17508	3.15518	0.824305	1.21036	3.42529	13.9798	6.64102
ENSMUSG00000086015	4833417C18Rik	0.08	0.18	2.25	0.211715	0	0.0887304	0.19846	0.0344921	0.0875309	0.0938056	0.312931	0.206664
ENSMUSG00000100622	RP24-447G12.2	0.08	0.18	2.25	0.0213848	0.0332489	0.126146	0.0352481	0.110296	0.248889	0.133326	0.20013	0.157349
ENSMUSG00000045876	Pcdhb8	0.04	0.09	2.25	0.145398	0.0421567	0.00994442	0.055927	0.0581767	0.0490352	0.0421663	0.147819	0.113625
ENSMUSG00000021872	Rnase10	0.04	0.09	2.25	0.279241	0	0	0.160196	0	0.070528	0.0756498	0.100971	0.0952504
ENSMUSG00000016349	Eef1a2	1.01	2.27	2.25	0.410947	1.15126	1.18458	1.50121	0.190277	0.324526	0.664214	4.08407	3.99714
ENSMUSG00000050623	Tex40	0.04	0.09	2.25	0.350026	0	0	0.156414	0	0.0684549	0.153739	0	0.1468
ENSMUSG00000029231	Pdgfra	2.08	4.67	2.25	0.146586	2.60336	2.39479	2.18565	1.14463	2.12055	2.06857	6.62734	7.85045
ENSMUSG00000083520	Gm6418	0.04	0.09	2.25	0.0310444	0.0260606	0.0345174	0.0390471	0.070217	0.0898308	0.0507732	0.103949	0.096816
ENSMUSG00000044667	Lppr4	0.12	0.27	2.25	0.363024	0.295713	0.0916671	0.0479121	0.0430287	0.0412896	0.0544799	0.417861	0.563877
ENSMUSG00000059898	Dsc3	0.08	0.18	2.25	0.209317	0.128969	0.0379324	0.0429513	0.104163	0.0666335	0.0753573	0.365731	0.223501
ENSMUSG00000097326	A330048O09Rik	0.04	0.09	2.25	0.424301	0	0.176173	0	0	0	0.0963731	0.0875675	0.184116
ENSMUSG00000097651	4930461G14Rik	0.04	0.09	2.25	0.531481	0	0.111087	0.0616476	0	0	0.234049	0	0.110431
ENSMUSG00000030376	Slc8a2	0.2	0.45	2.25	0.269498	0.310871	0.146585	0.234453	0.117393	0.0456488	0.253603	0.852243	0.641417
ENSMUSG00000102692	Dchs2	0.04	0.09	2.25	0.262792	0.043542	0.0673817	0.0429267	0.0240229	0.0462217	0.0341941	0.0872047	0.190892
ENSMUSG00000044645	Gm7334	1.13	2.54	2.25	0.0162295	1.44088	1.82948	0.580584	0.668968	2.39727	1.90585	3.0636	2.78116
ENSMUSG00000094328	Gm9125	0.04	0.09	2.25	0.261024	0.0217467	0.0961687	0	0.0293434	0.0563125	0.190812	0.0385738	0.0606502
ENSMUSG00000043259	Fam13c	0.28	0.63	2.25	0.260443	0.57483	0.223953	0.137387	0.164532	0.120466	0.291348	1.1889	0.938348
ENSMUSG00000020081	Tacr2	0.44	0.99	2.25	0.16563	0.788474	0.562494	0.392685	0.0355436	0.344855	0.660255	1.30621	1.64267
ENSMUSG00000073197	5730507C01Rik	0.12	0.27	2.25	0.330735	0.102335	0.0970838	0.253128	0.0377161	0.178129	0.136792	0.685493	0.0968659
ENSMUSG00000039693	Msantd3	0.79	1.78	2.25	0.0251073	0.909458	0.616804	0.989333	0.641736	0.976622	1.42457	2.49977	2.22331
ENSMUSG00000095304	Plac9a	0.32	0.72	2.25	0.301537	0.638262	0.184915	0.201177	0.262113	1.77315	0.401202	0.301495	0.395307
ENSMUSG00000037580	Gch1	6.62	14.91	2.25	0.103888	7.65641	7.50681	6.0041	5.31126	10.2213	12.1671	6.57539	30.6666
ENSMUSG00000022840	Adcy5	0.81	1.82	2.25	0.225764	1.37921	0.738767	0.857965	0.256346	0.359753	1.2191	3.01456	2.67359
ENSMUSG00000081875	Gm15223	0.04	0.09	2.25	0.32685	0	0.102612	0	0.0596153	0.151888	0.162239	0	0.0510374
ENSMUSG00000056476	Med12l	0.04	0.09	2.25	0.332073	0.0594925	0.024906	0.0308033	0.0359695	0.00613755	0.0132116	0.195283	0.146691
ENSMUSG00000049176	Frmpd4	0.04	0.09	2.25	0.391482	0.0170176	0.0550351	0.090701	0.00701006	0.0146466	0.0110455	0.13572	0.200076
ENSMUSG00000070822	Zscan18	0.04	0.09	2.25	0.268375	0.0898979	0	0.0513133	0.0173007	0.0553336	0.0375308	0.0683004	0.190839
ENSMUSG00000056306	Sertm1	0.48	1.08	2.25	0.0350246	0.457632	0.375205	0.685149	0.418347	0.492932	1.06606	1.33244	1.4427
ENSMUSG00000091514	Gm17484	0.04	0.09	2.25	0.309268	0.126562	0.0448364	0	0	0.0442204	0.0633282	0.158542	0.0747665
ENSMUSG00000064080	Fbln2	1.59	3.57	2.25	0.0131955	2.87727	1.40028	1.12092	0.960937	4.67974	3.34835	3.06904	3.16436
ENSMUSG00000029291	Rufy3	0.36	0.81	2.25	0.136481	0.514287	0.29597	0.444098	0.192442	0.389164	0.374837	1.36215	1.09519
ENSMUSG00000050211	Pla2g4e	0.04	0.09	2.25	0.0629023	0.0624032	0.0367164	0.0415582	0.0139946	0.0716716	0.0709109	0.154767	0.0667663
ENSMUSG00000001946	Esam	0.56	1.26	2.25	0.014092	0.85678	0.339141	0.507289	0.528287	0.930202	0.937564	1.55788	1.60186
ENSMUSG00000011263	Exoc3l2	0.17	0.38	2.24	0.00799859	0.264852	0.156406	0.158067	0.109696	0.416499	0.364471	0.265432	0.453765
ENSMUSG00000060613	Cyp2c70	0.58	1.3	2.24	0.103753	0.791245	0.680229	0.497965	0.355996	1.11907	1.42863	0.441497	2.19752
ENSMUSG00000039943	Plcb4	1.79	4.01	2.24	0.210019	3.80556	0.91998	1.49713	0.938382	1.41084	1.76235	6.00391	6.87853
ENSMUSG00000034898	Filip1	1.25	2.8	2.24	0.245566	1.87073	1.0652	0.825317	1.22756	0.775479	1.25829	5.25533	3.90652
ENSMUSG00000029223	Uchl1	1.35	3.03	2.24	0.125613	2.41065	1.06399	1.41402	0.523958	0.969033	2.67816	4.57861	3.91253
ENSMUSG00000027500	Stmn2	2.34	5.24	2.24	0.41445	3.40744	2.46795	2.44039	1.03583	0.956624	1.71792	10.0103	8.2565
ENSMUSG00000021702	Thbs4	0.82	1.84	2.24	0.199238	1.32226	0.999161	0.572276	0.395967	0.468563	1.13073	2.97397	2.80021
ENSMUSG00000097451	Rian	2.11	4.73	2.24	0.227787	4.39061	1.10937	1.55403	1.40368	1.26499	2.90358	9.70211	5.04163
ENSMUSG00000041617	Ccdc74a	0.34	0.76	2.24	0.22221	0.152487	0.566027	0.482342	0.168554	0.38651	0.762762	0.289058	1.59079
ENSMUSG00000032724	Abtb2	0.17	0.38	2.24	0.244994	0.210168	0.312565	0.105482	0.0408439	0.154829	0.136637	0.432121	0.815009
ENSMUSG00000086163	Gm14206	0.21	0.47	2.24	0.241862	0	0	0.249834	0.570943	0.80274	0.40952	0.595492	0.0782158
ENSMUSG00000042529	Kcnj12	0.21	0.47	2.24	0.285383	0.205859	0.239357	0.26883	0.12242	0.0590158	0.190166	0.841079	0.808256
ENSMUSG00000040254	Sema3d	0.34	0.76	2.24	0.232733	0.64633	0.127717	0.182602	0.414168	0.339077	0.239695	1.3938	1.06329
ENSMUSG00000038368	Focad	0.55	1.23	2.24	0.0231586	0.405213	0.526076	0.917171	0.33742	1.86153	0.908248	1.15377	1.01087
ENSMUSG00000023411	Nfatc4	0.21	0.47	2.24	0.224718	0.406132	0.179298	0.165093	0.085878	0.104483	0.319733	0.961037	0.506107
ENSMUSG00000078870	Gm14410	0.97	2.16	2.23	0.0232764	1.04129	0.789502	1.17698	0.886868	1.35028	2.31402	3.38896	1.58092
ENSMUSG00000048960	Prex2	0.26	0.58	2.23	0.0477532	0.257951	0.346715	0.269039	0.163321	0.475339	0.272804	0.743649	0.827088
ENSMUSG00000057933	Gsta2	4.51	10.06	2.23	0.377283	6.57416	4.6917	3.91227	2.85647	6.42031	6.95243	2.08104	24.7754
ENSMUSG00000039384	Dusp10	2.78	6.21	2.23	0.0212506	3.81412	2.45677	3.16039	1.70431	3.65796	5.34725	6.94024	8.88406
ENSMUSG00000019194	Scn1b	0.35	0.78	2.23	0.330683	0.488704	0.272981	0.443979	0.213714	0.177596	0.242639	1.71256	0.993738
ENSMUSG00000089958	Gm16165	0.22	0.49	2.23	0.14339	0.22988	0.0683787	0.381469	0.208878	0.400509	0.149944	0.817729	0.572677
ENSMUSG00000095499	Rps12-ps14	0.39	0.87	2.23	0.0708256	0.994387	0.227566	0	0.349244	0.888668	0.985323	0.892808	0.707065
ENSMUSG00000031351	Zfp185	0.13	0.29	2.23	0.171006	0.247661	0.0186788	0.0735885	0.185913	0.258073	0.148615	0.555773	0.196543
ENSMUSG00000083017	Gm12163	1.34	2.97	2.22	0.164791	1.69727	2.21938	0.397489	1.05546	5.84704	1.72883	3.05247	1.26547
ENSMUSG00000025534	Gusb	13.72	30.44	2.22	0.13571	13.0295	19.1789	12.1457	10.5445	21.0045	26.1343	11.88	62.7486
ENSMUSG00000029088	Kcnip4	0.23	0.51	2.22	0.284799	0.557283	0.0616098	0.255001	0.0313327	0.0865142	0.312717	0.596972	1.0291
ENSMUSG00000081494	Gm14130	0.09	0.2	2.22	0.366709	0.0426009	0	0.315991	0	0	0.213732	0.171043	0.403511
ENSMUSG00000028373	Astn2	0.09	0.2	2.22	0.257281	0.107965	0.0569926	0.147086	0.0396434	0.119186	0.0286762	0.228975	0.428322
ENSMUSG00000042155	Klhl23	4.53	10.04	2.22	0.247651	8.59417	3.7668	3.08605	2.68032	2.55062	5.58131	18.3879	13.6206
ENSMUSG00000049804	Armcx4	0.32	0.71	2.22	0.195044	0.578716	0.234823	0.300469	0.172475	0.243332	0.342024	1.03643	1.21269
ENSMUSG00000037872	Ackr1	0.27	0.6	2.22	0.0202689	0.194756	0.250765	0.516253	0.132032	0.422146	0.656364	0.668674	0.662579
ENSMUSG00000030022	Adamts9	0.55	1.22	2.22	0.126778	0.852139	0.65248	0.435715	0.248939	0.466583	0.786734	1.99726	1.62195
ENSMUSG00000022893	Adamts1	0.96	2.13	2.22	0.0526302	1.12498	1.09127	1.06774	0.568738	1.51788	1.12301	2.40939	3.45584
ENSMUSG00000037386	Rims2	0.09	0.2	2.22	0.0791666	0.0931975	0.128426	0.0837086	0.0553897	0.0610669	0.200711	0.273094	0.277636
ENSMUSG00000086740	Gm17029	0.27	0.6	2.22	0.390814	0.400732	0.207468	0.328507	0.142737	0.060179	0.219858	1.48884	0.635217
ENSMUSG00000026837	Col5a1	1.28	2.84	2.22	0.205351	1.8393	1.35373	1.38293	0.549083	1.11096	1.15238	4.80295	4.28377
ENSMUSG00000090235	Gm16244	0.09	0.2	2.22	0.164576	0.0622618	0.191153	0.0495473	0.0533201	0.101517	0.380069	0.23401	0.10299
ENSMUSG00000029765	Plxna4	0.27	0.6	2.22	0.212949	0.424624	0.173481	0.207003	0.283205	0.21682	0.22853	0.908377	1.04113
ENSMUSG00000042401	Crtac1	0.09	0.2	2.22	0.314183	0.200942	0.0807209	0.0729686	0.0246332	0.0630238	0.0534043	0.27534	0.424356
ENSMUSG00000053687	Dpep2	0.09	0.2	2.22	0.261931	0.153035	0.0476736	0	0.159869	0.423865	0.0525014	0.207919	0.120775
ENSMUSG00000037393	Nmur2	0.09	0.2	2.22	0.383929	0.0283897	0.112829	0.0708906	0.13389	0.0244696	0.0276577	0.251658	0.50103
ENSMUSG00000022490	Ppp1r1a	0.4	0.89	2.22	0.346474	1.0205	0.144841	0.36645	0.0552717	0.0353429	0.517923	1.19573	1.82442
ENSMUSG00000034164	Emid1	2.28	5.06	2.22	0.123174	2.67893	3.22471	1.79977	1.42612	2.95864	6.12009	2.11509	9.04141
ENSMUSG00000043993	2900052L18Rik	0.09	0.2	2.22	0.082271	0.19227	0.0567698	0	0.129962	0.249336	0.250056	0.199026	0.119256
ENSMUSG00000037014	Sstr4	0.14	0.31	2.21	0.285108	0.0815884	0	0.4326	0.0601195	0.127049	0.217978	0.245457	0.668948
ENSMUSG00000019464	Ptger1	0.29	0.64	2.21	0.0827581	0.482261	0.295061	0.271365	0.118637	0.244123	0.665755	0.953715	0.695452
ENSMUSG00000037772	Mrpl23	0.42	0.93	2.21	0.0382085	0.762607	0.602528	0.145991	0.152923	0.82795	0.765954	0.901461	1.23914
ENSMUSG00000022146	Osmr	0.42	0.93	2.21	0.0647923	0.588921	0.343953	0.472359	0.290272	0.514213	0.613862	1.05273	1.52354
ENSMUSG00000028339	Col15a1	2.11	4.67	2.21	0.122467	2.62468	1.91682	2.64857	1.25077	2.38021	2.14633	6.24627	7.90825
ENSMUSG00000003934	Efnb3	0.19	0.42	2.21	0.217941	0.280552	0.117379	0.132733	0.218886	0.114554	0.215786	0.824639	0.507497
ENSMUSG00000049687	Fam109b	0.34	0.75	2.21	0.103053	0.610682	0.343472	0.124093	0.272594	0.375139	0.844699	0.509791	1.28152
ENSMUSG00000045667	Smtnl2	0.42	0.93	2.21	0.0195457	0.710127	0.257443	0.163565	0.540116	0.753277	0.798415	1.0974	1.08257
ENSMUSG00000057315	Arhgap24	0.9	1.99	2.21	0.280181	1.27742	0.843826	0.8277	0.667891	0.635031	0.842167	4.51113	1.96603
ENSMUSG00000031380	Figf	0.24	0.53	2.21	0.356927	0.553146	0.254139	0.076072	0.0792007	0.200524	0.0538435	1.07798	0.779519
ENSMUSG00000072437	Nanos1	0.14	0.31	2.21	0.114971	0.265659	0.116933	0.169183	0.0195503	0.263576	0.177116	0.523366	0.25933
ENSMUSG00000042770	Hebp1	5.48	12.12	2.21	0.0737412	6.94866	7.70793	3.22915	4.04076	9.92585	12.2476	5.52203	20.7943
ENSMUSG00000034758	Tle6	0.42	0.93	2.21	0.174643	0.988474	0.471253	0.219714	0	0.968252	1.63231	0.739896	0.360439
ENSMUSG00000038057	Dbil5	0.05	0.11	2.2	0.346692	0.089918	0	0.0950596	0	0.0853176	0	0.0905121	0.256462
ENSMUSG00000090118	Gm16163	0.2	0.44	2.2	0.143548	0.116964	0.0419838	0.473479	0.155644	0.31034	0.519854	0.721773	0.205241
ENSMUSG00000086328	2700033N17Rik	0.41	0.9	2.2	0.20387	1.23276	0	0.175241	0.240533	0.384282	0.689762	0.861894	1.64689
ENSMUSG00000067242	Lgi1	0.05	0.11	2.2	0.256911	0.0406411	0.0459916	0.0862763	0.0269163	0.0302365	0.0325124	0.21169	0.176598
ENSMUSG00000040152	Thbs1	1.1	2.42	2.2	0.0352676	0.986138	1.29798	1.3194	0.792111	2.18027	1.18425	3.62924	2.70594
ENSMUSG00000103039	RP23-372I17.5	0.15	0.33	2.2	0.206024	0.103192	0.130537	0.255244	0.114115	0.0643894	0.413838	0.621167	0.227918
ENSMUSG00000031196	F8	0.05	0.11	2.2	0.353174	0.0371192	0.0272757	0.0246923	0.124702	0.190455	0.0177941	0.0383184	0.177759
ENSMUSG00000004110	Cacna1e	0.2	0.44	2.2	0.346807	0.401836	0.131	0.140235	0.119572	0.0333535	0.156234	0.705037	0.860933
ENSMUSG00000095463	Entpd4	0.41	0.9	2.2	0.127667	0.0544688	0.0183821	1.28637	0.26956	0.701843	1.24631	0.688861	0.973422
ENSMUSG00000025170	Rab40b	0.2	0.44	2.2	0.20503	0.373768	0.212647	0.0532986	0.144226	0.138361	0.260316	0.497306	0.844112
ENSMUSG00000089659	Gm3470	6.04	13.28	2.2	0.277959	10.4592	8.73217	3.08405	1.868	3.37045	6.38208	22.7456	20.6312
ENSMUSG00000025221	Kcnip2	1.19	2.62	2.2	0.396609	2.41817	1.18997	0.848721	0.314236	0.453656	0.840352	5.47755	3.72053
ENSMUSG00000097121	D130020L05Rik	0.05	0.11	2.2	0.129325	0.0296696	0.0280228	0.0787053	0.0655306	0.0276373	0.178133	0.148657	0.0981456
ENSMUSG00000021219	Rgs6	0.1	0.22	2.2	0.198909	0.178186	0.130021	0.0259762	0.0710739	0.0511778	0.143	0.369207	0.328641
ENSMUSG00000078864	Gm14322	0.05	0.11	2.2	0.245992	0	0.108986	0.0810215	0	0.175816	0	0.153523	0.113698
ENSMUSG00000097993	Ptprv	0.05	0.11	2.2	0.432803	0.196814	0.0130994	0	0	0.170714	0.194254	0.0460529	0.0137838
ENSMUSG00000024471	Myot	0.05	0.11	2.2	0.2617	0.105367	0	0.093157	0	0.0818453	0.210931	0.105604	0.0332005
ENSMUSG00000074570	Cass4	0.05	0.11	2.2	0.116563	0.0485544	0.0366445	0.0920857	0.0214408	0.0722757	0.154672	0.0486409	0.183487
ENSMUSG00000073295	Nudt11	0.15	0.33	2.2	0.125073	0.151485	0.252952	0.160765	0.038597	0.19523	0.198163	0.326895	0.594571
ENSMUSG00000009628	Tex15	0.05	0.11	2.2	0.335028	0.0722383	0.0514975	0.043287	0.0478892	0.0186449	0.0270443	0.249182	0.162964
ENSMUSG00000041592	Sdk2	0.1	0.22	2.2	0.0869781	0.110586	0.0870319	0.091084	0.0955891	0.157684	0.0922542	0.244875	0.370721
ENSMUSG00000042759	Apobr	0.15	0.33	2.2	0.227368	0.0947296	0.118164	0.275604	0.126195	0.274651	0.0783111	0.685821	0.290169
ENSMUSG00000051243	Islr2	0.2	0.44	2.2	0.368059	0.346548	0.098941	0.238743	0.0965697	0.030885	0.116398	0.794384	0.799869
ENSMUSG00000081235	Gm14788	0.37	0.81	2.19	0.183353	0	1.00644	0	0.45906	0.596557	0.835529	0.414423	1.37554
ENSMUSG00000017491	Rarb	0.32	0.7	2.19	0.203782	0.295433	0.398334	0.295065	0.293401	0.147457	0.469638	1.33708	0.85224
ENSMUSG00000038349	Plcl1	0.57	1.25	2.19	0.213248	1.0483	0.394195	0.433087	0.410327	0.355126	0.681442	2.26526	1.70694
ENSMUSG00000032024	Clmp	5.45	11.93	2.19	0.250579	10.1279	4.62757	4.38076	2.67132	3.14322	6.5205	21.1433	16.8994
ENSMUSG00000081055	Gm6987	0.16	0.35	2.19	0.233164	0.154415	0.15049	0	0.344571	0.148682	0.470132	0.623977	0.147594
ENSMUSG00000090291	Lrrc10b	5.59	12.24	2.19	0.119875	7.0516	6.27917	3.43756	5.60263	9.60984	8.41458	5.66822	25.2795
ENSMUSG00000083720	Gm12901	0.21	0.46	2.19	0.00319313	0.207659	0.200195	0.329084	0.115389	0.49425	0.419297	0.418414	0.494119
ENSMUSG00000081526	Gm7219	1.06	2.32	2.19	0.107771	0.543615	0.508951	1.61824	1.58207	3.9762	2.19662	0.989794	2.10542
ENSMUSG00000025911	Adhfe1	0.16	0.35	2.19	0.0866145	0.200128	0.223559	0.173715	0.0602892	0.118728	0.363736	0.455877	0.481592
ENSMUSG00000028931	Kcnab2	0.26	0.57	2.19	0.134435	0.567124	0.128242	0.131876	0.195657	0.229107	0.622846	0.456441	0.97129
ENSMUSG00000031517	Gpm6a	2.24	4.91	2.19	0.180142	5.22408	0.675786	0.525377	2.54651	3.54786	1.83306	9.6126	4.62729
ENSMUSG00000036139	Hoxc9	0.22	0.48	2.18	0.10743	0.304531	0.115061	0.40391	0.0672629	0.340439	0.365689	0.839227	0.374179
ENSMUSG00000027525	Phactr3	0.17	0.37	2.18	0.314305	0.0541543	0.259379	0.319287	0.0298907	0.0252073	0.183285	0.615006	0.651084
ENSMUSG00000053716	Dusp7	1.04	2.27	2.18	0.100164	1.54944	1.20396	1.11703	0.285814	2.09418	0.992536	3.81729	2.16769
ENSMUSG00000038179	Slamf7	0.11	0.24	2.18	0.211535	0.163063	0.0616943	0.127237	0.102774	0.494332	0.262997	0.144527	0.0759934
ENSMUSG00000020787	P2rx1	0.34	0.74	2.18	0.000104459	0.413545	0.371559	0.284815	0.297954	0.675095	0.727715	0.82901	0.743307
ENSMUSG00000038656	Cyp3a16	0.17	0.37	2.18	0.583817	0.319237	0.102776	0.144827	0.117635	0.17554	0	0.102982	1.18772
ENSMUSG00000085492	Trmt61b	2.04	4.44	2.18	0.0210179	2.98638	2.33491	1.09313	1.75244	2.712	5.37995	5.42646	4.23013
ENSMUSG00000029428	Stx2	1.33	2.9	2.18	0.0842951	2.67991	0.985006	0.925884	0.715882	1.68888	1.74994	4.33244	3.82176
ENSMUSG00000028402	Mpdz	1.28	2.79	2.18	0.329701	2.3157	0.926749	0.861031	1.01487	0.628101	1.05778	4.90851	4.57945
ENSMUSG00000028476	Reck	0.45	0.98	2.18	0.236843	0.724736	0.360075	0.372229	0.335468	0.304357	0.389623	1.65484	1.5753
ENSMUSG00000032134	Muc16	0.11	0.24	2.18	0.34436	0.431381	0	0	0	0.233958	0	0.335281	0.402155
ENSMUSG00000055862	Izumo4	0.17	0.37	2.18	0.112873	0.13647	0.216346	0.240981	0.100689	0.213466	0.273951	0.685028	0.301682
ENSMUSG00000039542	Ncam1	0.96	2.09	2.18	0.168803	1.3408	0.85064	0.927285	0.725819	0.796744	1.03645	2.89688	3.6107
ENSMUSG00000036510	Cdh8	0.06	0.13	2.17	0.307152	0.0702766	0	0.157379	0	0.0422256	0.0596708	0.264923	0.139236
ENSMUSG00000097123	Gm6297	0.06	0.13	2.17	0.226539	0.159158	0	0.0908007	0	0.196257	0.110818	0.0403275	0.190223
ENSMUSG00000032122	Slc37a2	0.18	0.39	2.17	0.289821	0.109076	0.0771108	0.0873048	0.446796	0.128136	0.274603	0.280975	0.867837
ENSMUSG00000042761	Mrap2	0.06	0.13	2.17	0.332598	0.172424	0.0181103	0.0203214	0.0423248	0.214588	0	0.230439	0.0905646
ENSMUSG00000048834	Vstm2a	0.06	0.13	2.17	0.302398	0.0646871	0.0712133	0.0915381	0.0238054	0.0300984	0.0431355	0.183618	0.264846
ENSMUSG00000080748	Gm15661	0.12	0.26	2.17	0.7354	0	0.237453	0.261791	0	1.04324	0	0	0
ENSMUSG00000039110	Mycbpap	3.05	6.62	2.17	0.46873	4.55336	4.20188	0.995094	2.4603	18.7349	2.7496	2.23041	2.78454
ENSMUSG00000024379	Tslp	0.06	0.13	2.17	0.15016	0.0716438	0.135989	0	0.0396176	0.100619	0.0718399	0.21565	0.135648
ENSMUSG00000024302	Dtna	0.36	0.78	2.17	0.245147	0.718649	0.253669	0.302874	0.178225	0.155088	0.538155	1.52035	0.9202
ENSMUSG00000024391	Apom	0.12	0.26	2.17	0.353212	0.27714	0.0492878	0.16574	0	0.144331	0.433216	0	0.46512
ENSMUSG00000022658	Tagln3	0.48	1.04	2.17	0.165862	0.344255	0.496421	0.858363	0.233161	0.260904	1.13415	1.75729	1.00191
ENSMUSG00000048875	Hdhd1a	0.35	0.76	2.17	0.510308	0.47997	0.711085	0.212645	0	0.555274	2.18798	0.142108	0.149143
ENSMUSG00000067158	Col4a4	0.12	0.26	2.17	0.185601	0.24749	0.0467625	0.0309152	0.154558	0.178738	0.0817499	0.368069	0.41424
ENSMUSG00000036552	Ermard	0.06	0.13	2.17	0.255208	0.0690291	0.146776	0.0366187	0	0.0482542	0.172727	0.0691832	0.228388
ENSMUSG00000020396	Nefh	0.12	0.26	2.17	0.119432	0.197007	0.0613822	0.104189	0.124864	0.139777	0.135454	0.410851	0.365895
ENSMUSG00000043313	Pcdhb19	0.06	0.13	2.17	0.158023	0.0332344	0.134217	0.0352822	0.0419156	0.0529406	0.0996685	0.147399	0.206251
ENSMUSG00000073590	3222401L13Rik	0.06	0.13	2.17	0.322639	0.10072	0.0711743	0.0266708	0.041609	0.0233977	0.263999	0.188888	0.0356888
ENSMUSG00000025213	Kazald1	0.06	0.13	2.17	0.568347	0.112894	0.0267381	0.0897832	0	0	0	0.424577	0.080108
ENSMUSG00000025776	Crispld1	0.06	0.13	2.17	0.379718	0.113502	0.0996348	0.0359968	0.00852289	0.0527124	0.0540484	0.299148	0.0948064
ENSMUSG00000022676	Snai2	0.83	1.8	2.17	0.0381634	0.94137	0.633117	0.998718	0.739879	1.36701	1.03289	2.93942	1.84835
ENSMUSG00000040118	Cacna2d1	1.55	3.37	2.17	0.157668	2.36466	1.4969	1.42479	0.906741	1.23431	1.89377	5.22101	5.1302
ENSMUSG00000080859	Rpl10-ps1	0.24	0.52	2.17	0.171736	0.103962	0.652387	0.206734	0	0.636914	0.203819	0.740727	0.486779
ENSMUSG00000027584	Oprl1	0.06	0.13	2.17	0.39696	0.0487053	0.0557195	0.0670139	0.0523149	0	0	0.221455	0.313398
ENSMUSG00000063328	Gm9396	1.22	2.65	2.17	0.032628	0.654485	1.70858	1.38358	1.14212	1.95342	2.73456	4.14199	1.77833
ENSMUSG00000097649	Gm10561	0.06	0.13	2.17	0.41413	0.171229	0.0539602	0	0	0.0177404	0.13332	0.324189	0.0359749
ENSMUSG00000045257	Morn2	0.06	0.13	2.17	0.114797	0.0767007	0.0734852	0.0811389	0	0.217622	0.154449	0.0771458	0.072845
ENSMUSG00000020866	Cacna1g	0.12	0.26	2.17	0.117817	0.195732	0.0397118	0.0956299	0.128961	0.363474	0.0548049	0.352204	0.287328
ENSMUSG00000023328	Ache	0.48	1.04	2.17	0.224776	0.51672	0.249849	0.889474	0.259187	0.312438	0.520099	1.50027	1.82763
ENSMUSG00000074782	4833422C13Rik	0.12	0.26	2.17	0.0315648	0.117458	0.130019	0.0569929	0.169223	0.307044	0.153716	0.347784	0.213773
ENSMUSG00000070423	Olfr558	0.06	0.13	2.17	0.0894938	0.02435	0.0344767	0.0387615	0.147871	0.0793362	0.170516	0.134183	0.138055
ENSMUSG00000076867	Trdv4	0.06	0.13	2.17	0.536397	0.249915	0	0	0	0.244269	0.256255	0	0
ENSMUSG00000045763	Basp1	1.84	3.99	2.17	0.196675	2.7736	1.90658	1.31707	1.38203	1.3956	2.23182	8.02567	4.30716
ENSMUSG00000087541	Hopxos	0.06	0.13	2.17	0.431208	0	0.129084	0.0723502	0.0502468	0.0636618	0.0227698	0.0911813	0.322542
ENSMUSG00000025969	Nrp2	2.34	5.08	2.17	0.251589	3.83051	1.97516	2.38554	1.15917	1.52422	2.325	8.03532	8.43306
ENSMUSG00000022306	Zfpm2	0.12	0.26	2.17	0.215575	0.145045	0.0390701	0.161297	0.121973	0.0577925	0.138119	0.484262	0.37186
ENSMUSG00000029798	Herc6	0.46	1	2.17	0.143198	0.623122	0.642482	0.220487	0.336705	0.838724	1.92096	0.383569	0.852167
ENSMUSG00000083964	Gm14122	0.31	0.67	2.16	0.0163091	0.29196	0.363643	0.407346	0.15864	0.659214	0.97001	0.570672	0.490126
ENSMUSG00000038583	Pln	5.99	12.95	2.16	0.221545	11.0401	6.33267	3.99718	2.58113	3.45228	8.63209	20.4782	19.2418
ENSMUSG00000046474	Krtap4-16	0.25	0.54	2.16	0.0700165	0.239656	0.319899	0.119409	0.32564	0.520439	0.761185	0.212942	0.670627
ENSMUSG00000061013	Mkx	0.55	1.19	2.16	0.253591	0.322779	0.820084	0.53387	0.524906	0.296399	2.45482	1.36196	0.648433
ENSMUSG00000091285	Gm17430	0.44	0.95	2.16	0.508443	0	0.793056	0	0.971024	2.78745	0.344739	0.15643	0.494474
ENSMUSG00000097756	A730056A06Rik	0.25	0.54	2.16	0.317755	0.60912	0.110824	0.178908	0.120784	0.200867	0.122205	0.937152	0.898909
ENSMUSG00000022435	Upk3a	0.31	0.67	2.16	0.0998237	0.332172	0.10511	0.625922	0.163288	0.864149	0.259091	0.814743	0.733807
ENSMUSG00000030554	Synm	15.06	32.55	2.16	0.490988	28.0255	12.1481	10.5265	9.53866	4.57232	15.3197	67.6087	42.7146
ENSMUSG00000032050	Rdx	2.71	5.86	2.16	0.134831	4.09627	2.55656	2.11577	2.06224	2.16398	3.76988	9.82529	7.67407
ENSMUSG00000026483	Fam129a	3.16	6.81	2.16	0.219518	5.35522	2.92793	2.67945	1.68851	2.04575	3.92342	12.4985	8.7779
ENSMUSG00000081622	Gm5937	1.25	2.7	2.16	0.0207459	1.07632	1.69418	1.70789	0.511636	3.34483	3.09626	2.47447	1.89843
ENSMUSG00000021373	Cap2	1.5	3.22	2.15	0.387807	2.46617	1.73374	1.18404	0.632351	0.410509	1.71907	6.503	4.26005
ENSMUSG00000029762	Akr1b8	0.4	0.86	2.15	0.0300849	0.373974	0.654181	0.396548	0.167242	0.887308	1.15304	0.519322	0.890433
ENSMUSG00000097254	C430042M11Rik	0.62	1.33	2.15	0.0336932	0.658927	0.694763	0.970706	0.169652	1.24769	1.31599	1.80953	0.934117
ENSMUSG00000062444	Ap3b2	0.13	0.28	2.15	0.158877	0.14158	0.0628579	0.122487	0.192725	0.18042	0.0832179	0.420745	0.440451
ENSMUSG00000068600	Hemt1	1.14	2.45	2.15	0.0252565	1.6583	1.59678	0.441649	0.848223	3.01437	2.81204	1.7799	2.1981
ENSMUSG00000056222	Spock1	0.13	0.28	2.15	0.16046	0.0747233	0.114178	0.235474	0.107193	0.0843129	0.219211	0.46744	0.332641
ENSMUSG00000034593	Myo5a	0.33	0.71	2.15	0.289629	0.277555	0.304526	0.462905	0.258838	0.286472	0.142989	1.00993	1.38942
ENSMUSG00000082160	Gm11578	0.4	0.86	2.15	0.599233	0.930133	0.168935	0	0.5173	0	0	1.16515	2.28071
ENSMUSG00000100913	Gm8392	0.13	0.28	2.15	0.181317	0.159161	0.202207	0.168566	0	0.149653	0.21316	0.213143	0.553222
ENSMUSG00000065999	Gm13154	0.13	0.28	2.15	0.361666	0.129066	0.121848	0.150659	0.0997588	0.288404	0.0258249	0.685395	0.109769
ENSMUSG00000028328	Tmod1	1.04	2.24	2.15	0.298741	1.80947	0.474334	1.13799	0.739911	0.374228	1.31839	3.95022	3.33496
ENSMUSG00000033767	D930015E06Rik	0.99	2.13	2.15	0.00621145	1.38117	0.826786	0.76825	0.99603	2.45668	1.69632	1.65697	2.72142
ENSMUSG00000103088	Pcdhgb6	0.13	0.28	2.15	0.309933	0.150679	0.187193	0.142142	0.0284243	0.119062	0.0272348	0.405479	0.568464
ENSMUSG00000025986	Slc39a10	1.81	3.89	2.15	0.00425313	2.57854	1.97074	1.30764	1.3648	4.26485	2.97249	3.81138	4.50015
ENSMUSG00000020431	Adcy1	0.2	0.43	2.15	0.29871	0.341122	0.1388	0.22023	0.105391	0.0748229	0.207289	0.882664	0.541127
ENSMUSG00000015053	Gata2	0.07	0.15	2.14	0.0807315	0.101384	0.10631	0.0717303	0	0.125812	0.090146	0.237011	0.15966
ENSMUSG00000103265	RP23-34E15.3	0.21	0.45	2.14	0.344633	0.215078	0.192926	0	0.44222	0.376702	0.948984	0.47898	0
ENSMUSG00000002633	Shh	0.07	0.15	2.14	0.124009	0.0354094	0.125163	0.0176807	0.0954875	0.198498	0.0517571	0.219759	0.131604
ENSMUSG00000079465	Col4a3	0.07	0.15	2.14	0.0551889	0.118256	0.0482752	0.029292	0.0739411	0.12084	0.0866765	0.221043	0.171216
ENSMUSG00000003518	Dusp3	8.04	17.24	2.14	0.0282109	9.62018	6.76084	9.36462	6.40209	9.7177	16.5647	14.6339	28.052
ENSMUSG00000042515	Mum1l1	0.29	0.62	2.14	0.12232	0.414298	0.281315	0.255054	0.228657	0.423836	0.273437	1.12046	0.657495
ENSMUSG00000097757	Gm17518	0.07	0.15	2.14	0.333076	0.0290726	0.137744	0.061654	0.0642759	0.0815267	0.145663	0.029158	0.357604
ENSMUSG00000001506	Col1a1	8.12	17.36	2.14	0.120474	13.2637	6.22318	8.29738	4.68444	8.47282	9.21722	28.237	23.5204
ENSMUSG00000010311	Optc	4.05	8.67	2.14	0.300066	6.8998	2.84363	3.11056	3.34122	2.75355	3.23562	15.7266	12.9622
ENSMUSG00000010461	Eya4	0.07	0.15	2.14	0.116831	0.0936991	0.0946675	0.0564381	0.0456472	0.165463	0.0816583	0.0949207	0.268145
ENSMUSG00000034792	Gna15	0.14	0.3	2.14	0.264651	0.246293	0.0472889	0.207563	0.072198	0.151995	0.647893	0.189015	0.192941
ENSMUSG00000020205	Phlda1	21.06	45.11	2.14	0.0407616	28.2772	17.3686	27.0329	11.5594	72.7304	45.4375	29.304	32.9822
ENSMUSG00000095614	Gm6291	0.59	1.26	2.14	0.156172	0	0.448506	1.90601	0	0.875812	1.45159	0.872882	1.85447
ENSMUSG00000024659	Anxa1	18.08	38.65	2.14	0.113717	18.1582	23.8131	10.9784	19.3641	27.6487	36.8621	16.5854	73.4887
ENSMUSG00000052229	Gpr17	0.64	1.37	2.14	0.0213308	0.685482	0.542824	0.904372	0.42589	1.20329	0.881522	1.38628	2.02343
ENSMUSG00000042712	Wbp5	101.83	218.09	2.14	0.0658599	109.67	145.851	85.474	66.336	161.043	190.49	118.712	402.11
ENSMUSG00000047875	Gpr157	0.64	1.37	2.14	0.260192	0.912079	0.899602	0.551113	0.178108	0.763191	0.862861	0.646517	3.20745
ENSMUSG00000087400	Gm15270	0.14	0.3	2.14	0.391095	0.0677166	0.120676	0	0.368576	0	0.4635	0.601261	0.126418
ENSMUSG00000048279	Sacs	0.22	0.47	2.14	0.349232	0.384819	0.215362	0.172407	0.117807	0.0991525	0.122268	0.959989	0.701596
ENSMUSG00000083306	Gm13868	2.77	5.94	2.14	0.0595905	4.49328	1.05263	3.90239	1.63722	7.71029	4.54353	7.67566	3.81084
ENSMUSG00000051920	Rspo2	0.22	0.47	2.14	0.298376	0.267787	0.261393	0.168931	0.170919	0.097182	0.178497	0.612182	1.00803
ENSMUSG00000050359	Sprr1a	196.06	420.31	2.14	0.476469	221.318	274.174	148.811	139.926	281.462	320.877	74.7371	1004.15
ENSMUSG00000024256	Adcyap1	0.07	0.15	2.14	0.441978	0.0175522	0.149295	0.0931099	0.0193873	0.0163608	0	0.351834	0.232297
ENSMUSG00000083507	Gm12842	0.44	0.94	2.14	0.238874	0.347114	0	0.688108	0.722342	1.84326	0.512973	1.08628	0.327009
ENSMUSG00000051855	Mest	0.7	1.5	2.14	0.0734692	1.02598	0.783055	0.521979	0.465604	0.850612	0.885943	2.1829	2.06645
ENSMUSG00000097684	Gm26645	0.07	0.15	2.14	0.147397	0.160137	0.0710171	0.0399346	0	0.17329	0.0781425	0.106606	0.260921
ENSMUSG00000026604	Ptpn14	0.44	0.94	2.14	0.189799	0.700794	0.336716	0.457288	0.275512	0.34872	0.455498	1.41507	1.55159
ENSMUSG00000044948	Cfap43	0.43	0.92	2.14	0.0237392	0.703481	0.305105	0.373434	0.349117	0.542348	0.918366	1.17547	1.02464
ENSMUSG00000022304	Dpys	0.07	0.15	2.14	0.202959	0.0231823	0.185797	0.0231443	0.0312887	0.0200116	0.201545	0.187025	0.196394
ENSMUSG00000050105	Grrp1	0.15	0.32	2.13	0.0485465	0.305436	0.154898	0.0870342	0.059112	0.318261	0.340797	0.404994	0.212577
ENSMUSG00000048304	Slitrk3	0.55	1.17	2.13	0.287874	1.46654	0.317779	0.259794	0.148136	0.284371	0.570675	2.15496	1.66587
ENSMUSG00000033207	Mamdc2	0.96	2.04	2.13	0.138507	1.13649	1.05325	0.854871	0.794027	0.786044	1.17551	3.00982	3.19292
ENSMUSG00000073557	Ppp1r12b	10.11	21.54	2.13	0.367457	17.9438	8.49309	7.43134	6.58923	4.50176	10.5121	39.3522	31.8074
ENSMUSG00000039601	Rcan2	0.39	0.83	2.13	0.116097	0.620016	0.390049	0.461771	0.10808	0.354292	0.620177	1.0974	1.25823
ENSMUSG00000082580	Gm13182	0.16	0.34	2.13	0.526313	0.654212	0	0	0	0	0.676136	0.664644	0
ENSMUSG00000046223	Plaur	0.97	2.07	2.13	0.0131102	0.946601	1.29235	0.797124	0.830901	2.54964	2.51058	1.2006	2.02821
ENSMUSG00000083684	Gm14034	0.16	0.34	2.13	0.110744	0.133842	0.12058	0	0.3687	0.235451	0.525911	0.238807	0.376984
ENSMUSG00000081340	Gm12275	0.23	0.49	2.13	0.740484	0	0.915367	0	0	0	1.97507	0	0
ENSMUSG00000025036	Sfxn2	0.3	0.64	2.13	0.0157325	0.329268	0.393575	0.314505	0.169645	0.469854	0.494035	0.857687	0.746657
ENSMUSG00000066389	Rpl31-ps1	0.76	1.62	2.13	0.301423	0.562483	1.80854	0.278248	0.397053	3.02668	0.558706	0.505888	2.40614
ENSMUSG00000048489	8430408G22Rik	0.38	0.81	2.13	0.185964	0.119352	0.396724	0.885847	0.0990936	0.475424	1.58903	0.568614	0.594535
ENSMUSG00000080831	Gm12529	0.69	1.47	2.13	0.100873	1.58563	0	0.562043	0.613948	1.0566	1.6666	1.08291	2.08142
ENSMUSG00000074595	Wfdc6a	0.08	0.17	2.13	0.350403	0	0	0.304599	0	0.266499	0.147345	0	0.281368
ENSMUSG00000035184	Fam124a	1.51	3.21	2.13	0.243391	2.81221	1.20594	0.876786	1.12643	0.731859	2.21275	5.84133	4.05812
ENSMUSG00000027858	Tspan2	3.59	7.66	2.13	0.293896	6.283	3.71738	2.64806	1.71678	2.06921	3.5263	13.8363	11.1935
ENSMUSG00000033006	Sox10	0.39	0.83	2.13	0.137334	0.6671	0.201668	0.578542	0.094679	0.363356	0.564516	1.22959	1.15811
ENSMUSG00000023960	Enpp5	11.06	23.6	2.13	0.22511	13.0029	16.8708	6.22146	8.15212	12.2871	17.6633	10.2193	54.2387
ENSMUSG00000097536	2610037D02Rik	0.08	0.17	2.13	0.00916125	0.126053	0.111356	0.0314737	0.0637132	0.179958	0.168672	0.153654	0.193905
ENSMUSG00000066443	Gm10163	0.47	1	2.13	0.173424	0	1.31796	0.130612	0.413145	1.65689	0.625864	1.12322	0.589807
ENSMUSG00000054162	Spock3	0.63	1.34	2.13	0.287856	0.795768	0.741186	0.670648	0.323016	0.295047	0.620443	2.0875	2.34812
ENSMUSG00000021943	Gdf10	1.1	2.33	2.12	0.283184	1.74982	1.12425	1.09579	0.443485	0.494274	1.30598	3.62182	3.91747
ENSMUSG00000001493	Meox1	0.34	0.72	2.12	0.0676096	0.414314	0.42422	0.304807	0.235391	0.451663	0.425097	0.850844	1.13506
ENSMUSG00000001661	Hoxc6	1.54	3.26	2.12	0.202507	2.64761	1.20742	1.25087	1.03731	1.12648	1.90445	6.45321	3.559
ENSMUSG00000086503	Xist	2.44	5.18	2.12	0.551025	0.0049792	9.73827	0	0	0.0149912	5.47079	0.0154389	15.2
ENSMUSG00000038193	Hand2	3.38	7.18	2.12	0.363826	6.03786	3.07526	3.03909	1.34808	1.22838	4.0393	13.7166	9.73763
ENSMUSG00000056870	Gulp1	0.98	2.08	2.12	0.158395	1.49124	1.11725	0.661768	0.66046	0.929432	1.03131	2.82672	3.52554
ENSMUSG00000029248	1700023E05Rik	1.37	2.91	2.12	0.1052	1.63839	1.78345	1.26386	0.813567	2.79739	1.84511	1.5133	5.46677
ENSMUSG00000022054	Nefm	0.33	0.7	2.12	0.304542	0.519803	0.186108	0.519195	0.094649	0.157412	0.287414	1.3076	1.03997
ENSMUSG00000034842	Art3	2.26	4.79	2.12	0.146739	3.31906	2.52066	2.5967	0.604265	2.08712	3.0525	6.01546	7.99653
ENSMUSG00000031626	Sorbs2	1.73	3.66	2.12	0.129554	2.01437	1.79039	1.95333	1.14305	1.62434	1.95028	5.61665	5.4312
ENSMUSG00000022206	Npr3	0.49	1.04	2.12	0.151027	0.7625	0.459876	0.371182	0.377082	0.510503	0.469583	1.60538	1.58489
ENSMUSG00000032068	Plet1	0.6	1.27	2.12	0.0842717	1.40522	0.232135	0.260249	0.492905	1.01994	0.826437	1.81129	1.43436
ENSMUSG00000051331	Cacna1c	0.69	1.46	2.12	0.323949	1.25497	0.889395	0.440087	0.183848	0.332753	0.60245	2.14931	2.75671
ENSMUSG00000024575	Pde6a	1.38	2.93	2.12	0.141322	1.75181	2.4602	0.391267	0.921961	3.18207	1.91278	1.39994	5.21928
ENSMUSG00000058589	Anks1b	0.09	0.19	2.11	0.202582	0.238999	0.0265987	0.0745294	0.0148404	0.122558	0.0886805	0.319307	0.239219
ENSMUSG00000031283	Chrdl1	1.29	2.72	2.11	0.086691	2.31182	1.07399	1.14538	0.609445	1.2041	2.31968	3.5999	3.77158
ENSMUSG00000033965	Slc16a2	0.8	1.69	2.11	0.188971	1.17323	0.75948	0.889732	0.391246	0.673808	0.816242	2.88184	2.40719
ENSMUSG00000083748	Gm11662	0.09	0.19	2.11	0.217636	0.0902425	0.120163	0.134992	0	0.117287	0.0440512	0.36055	0.252182
ENSMUSG00000074923	Pak6	0.09	0.19	2.11	0.0719734	0.132929	0.0719692	0.115024	0.0419268	0.161761	0.313382	0.104628	0.197342
ENSMUSG00000054863	Fam19a5	0.28	0.59	2.11	0.394945	0.543247	0.18415	0.310402	0.092291	0	0.278745	1.13058	0.947821
ENSMUSG00000081086	Gm9506	0.87	1.84	2.11	0.147142	2.13269	0	0.321581	1.03769	1.79754	1.88506	2.78396	0.884666
ENSMUSG00000031503	Col4a2	5.62	11.84	2.11	0.187232	8.57178	5.35076	6.40787	2.14679	4.56115	6.50336	19.3659	16.9177
ENSMUSG00000029503	P2rx2	0.36	0.76	2.11	0.406246	0.412539	0.296597	0.489023	0.23813	0.101527	0.175972	1.48651	1.29026
ENSMUSG00000043670	Diras1	0.09	0.19	2.11	0.41195	0.192154	0.0424337	0.0959429	0.0431626	0	0.0467998	0.369045	0.357823
ENSMUSG00000042284	Itga1	1.62	3.42	2.11	0.365313	2.19942	1.29134	1.96266	1.04114	0.888037	1.15211	6.29729	5.33663
ENSMUSG00000027273	Snap25	3	6.34	2.11	0.270376	3.61436	3.2359	3.19253	1.94833	1.8053	3.08102	10.33	10.152
ENSMUSG00000019796	Lrp11	0.61	1.29	2.11	0.127695	0.678498	0.606451	0.770145	0.389265	0.391746	1.06652	1.90858	1.78892
ENSMUSG00000036766	Dner	0.62	1.31	2.11	0.241834	0.858937	0.611294	0.499424	0.500836	0.419832	0.549481	1.93177	2.33366
ENSMUSG00000021614	Vcan	0.37	0.78	2.11	0.0526988	0.426111	0.402101	0.280074	0.355261	0.369514	0.727737	0.771608	1.24057
ENSMUSG00000006386	Tek	0.18	0.38	2.11	0.0923035	0.257862	0.178785	0.23346	0.0669675	0.239253	0.222145	0.473175	0.594616
ENSMUSG00000029913	Prdm5	0.09	0.19	2.11	0.162322	0.0774846	0.0870293	0.0821725	0.0946436	0.120332	0.101921	0.147131	0.402911
ENSMUSG00000041734	Kirrel	0.56	1.18	2.11	0.16625	0.915779	0.406608	0.454429	0.461033	0.573769	0.515593	1.99358	1.6422
ENSMUSG00000082265	Gm15547	0.09	0.19	2.11	0.708974	0	0.359531	0	0	0	0	0	0.743151
ENSMUSG00000044499	Hs3st5	0.09	0.19	2.11	0.238575	0.0920437	0.0636578	0.133251	0.0827722	0.0558558	0.0789405	0.342575	0.298232
ENSMUSG00000027777	Schip1	0.96	2.02	2.1	0.135265	1.21334	0.932864	1.19038	0.500028	0.967046	1.21714	3.85343	2.0548
ENSMUSG00000096696	Zfp960	2.39	5.01	2.1	0.00164641	3.37848	2.51902	1.83524	1.8209	5.29323	4.50694	5.051	5.19455
ENSMUSG00000000628	Hk2	2.38	4.99	2.1	0.0296726	2.0237	1.89232	2.97505	2.63478	4.83402	4.84725	7.58895	2.68117
ENSMUSG00000104434	RP23-436F15.2	131.19	275.08	2.1	0.939845	0	0	524.778	0	1100.32	0	0	0
ENSMUSG00000026963	Tmem210	0.31	0.65	2.1	0.354993	0	0	1.22225	0	0.568668	1.19271	0	0.839873
ENSMUSG00000039153	Runx2	0.2	0.42	2.1	0.178045	0.174918	0.360647	0.0840872	0.165795	0.242528	0.170712	0.791893	0.492587
ENSMUSG00000078162	Gm2574	0.1	0.21	2.1	0.128631	0.129332	0.153307	0.0685575	0.0357504	0.181484	0.388924	0.0973032	0.183605
ENSMUSG00000028327	Stra6l	3.08	6.46	2.1	0.285282	3.08883	4.91232	2.41885	1.90482	6.03795	4.15844	1.7081	13.9464
ENSMUSG00000087385	AA415398	0.88	1.85	2.1	0.00946615	0.97413	0.986311	0.962329	0.595407	1.87623	1.30669	1.61746	2.61103
ENSMUSG00000048978	Nrsn1	0.39	0.82	2.1	0.330347	0.602915	0.233796	0.218398	0.495504	0.11326	0.362421	1.42082	1.37125
ENSMUSG00000031737	Irx5	0.1	0.21	2.1	0.233531	0.165271	0.184488	0.0318848	0.0165926	0.125966	0.0902085	0.210787	0.426014
ENSMUSG00000103469	RP23-186E14.5	0.1	0.21	2.1	0.15141	0.073885	0.0699411	0.0783608	0.1633	0.0689889	0.370025	0.271636	0.139769
ENSMUSG00000044906	4930503L19Rik	0.21	0.44	2.1	0.204395	0.232552	0.261697	0.274413	0.0855694	0.255407	0.185452	0.881112	0.432291
ENSMUSG00000024780	Cdc37l1	3.69	7.76	2.1	2.89946e-05	3.58439	3.99189	4.00046	3.16974	7.03597	7.53029	8.44277	8.0303
ENSMUSG00000042367	Gjb3	10.51	22.11	2.1	0.223367	8.21383	8.62832	12.0334	13.1745	40.6692	22.9729	18.8997	5.90201
ENSMUSG00000027210	Meis2	4.78	10.05	2.1	0.207117	8.61936	2.60236	2.64993	5.25997	2.8706	7.36403	16.6725	13.3009
ENSMUSG00000022132	Cldn10	0.1	0.21	2.1	0.114626	0.080735	0.100544	0.164098	0.0569439	0.11212	0.137603	0.361207	0.22995
ENSMUSG00000083729	Sh3d2c-ps1	0.1	0.21	2.1	0.486263	0.28642	0.0454296	0.0505708	0	0	0	0.335512	0.497571
ENSMUSG00000046593	Tmem215	0.6	1.26	2.1	0.295868	1.15693	0.75287	0.27149	0.229013	0.222876	0.798014	1.5977	2.40797
ENSMUSG00000086605	Gm14290	0.58	1.22	2.1	0.217702	0.889774	0.208424	0.600831	0.636124	0.293828	0.918577	1.43917	2.2388
ENSMUSG00000066538	Gm6254	0.1	0.21	2.1	0.161157	0	0.10932	0.162681	0.12734	0.107853	0.269416	0.115522	0.363345
ENSMUSG00000033377	Palmd	0.45	0.94	2.09	0.119175	0.810306	0.192178	0.374959	0.426526	0.416038	0.693408	1.49725	1.13875
ENSMUSG00000021190	Lgmn	75.91	158.32	2.09	0.266095	84.294	107.652	56.5434	55.1476	106.672	144.549	46.7152	335.34
ENSMUSG00000039199	Zdhhc1	0.34	0.71	2.09	0.198237	0.577744	0.460339	0.115326	0.195146	0.199684	0.478903	1.02505	1.15534
ENSMUSG00000007080	Pole	0.46	0.96	2.09	0.0678476	0.219627	0.643017	0.484731	0.511474	1.33463	0.744495	1.27617	0.48543
ENSMUSG00000051682	Treml4	0.11	0.23	2.09	0.183844	0.23663	0.0610202	0.143912	0	0.200622	0.150715	0.150891	0.416749
ENSMUSG00000031290	Lrch2	0.81	1.69	2.09	0.283836	1.4473	0.581102	0.422759	0.775732	0.522744	0.652706	2.72677	2.86668
ENSMUSG00000025582	Nptx1	0.23	0.48	2.09	0.154912	0.384978	0.123526	0.218541	0.176671	0.128085	0.400474	0.604794	0.787932
ENSMUSG00000082509	Gm15673	0.11	0.23	2.09	0.180697	0	0.129808	0.144589	0.151033	0.12808	0.410927	0.0913371	0.301682
ENSMUSG00000039167	Eltd1	0.35	0.73	2.09	0.0268279	0.261884	0.478038	0.439419	0.205153	0.510705	0.549122	0.871615	1.00552
ENSMUSG00000084378	Gm15238	0.23	0.48	2.09	0.0479991	0.212925	0.317158	0.387016	0	0.369752	0.579212	0.518666	0.460543
ENSMUSG00000089788	Gm16586	0.56	1.17	2.09	0.119624	0.831952	0.974979	0.18061	0.268263	1.65348	0.652099	1.60353	0.756236
ENSMUSG00000099842	Gm4034	0.23	0.48	2.09	0.0208672	0.341719	0.15482	0.169369	0.236923	0.453471	0.673194	0.458241	0.321851
ENSMUSG00000034275	Igsf9b	0.11	0.23	2.09	0.21893	0.21249	0.0847802	0.112772	0.0360849	0.0760055	0.122589	0.335646	0.390933
ENSMUSG00000017309	Cd300lg	0.23	0.48	2.09	0.0977244	0.454848	0.159769	0.146834	0.152829	0.30082	0.55393	0.755026	0.305194
ENSMUSG00000070315	4930581F22Rik	0.11	0.23	2.09	0.286286	0.086671	0.0506344	0.243051	0.0588414	0.263833	0.23264	0	0.426329
ENSMUSG00000043913	Ccdc60	0.11	0.23	2.09	0.286722	0.251705	0.128693	0.0448867	0	0.0342498	0.167768	0.465229	0.258388
ENSMUSG00000103423	RP23-349K2.1	0.23	0.48	2.09	0.227943	0.226472	0.323955	0.239813	0.125417	0.692672	0.0568904	0.796289	0.375807
ENSMUSG00000081783	Gm15599	0.23	0.48	2.09	0.111645	0.397064	0.35449	0.158113	0	0.276847	0.621702	0.353161	0.667859
ENSMUSG00000007039	Ddah2	0.77	1.61	2.09	0.338673	1.21134	0.570175	1.04179	0.242734	0.336275	0.651362	2.82635	2.61905
ENSMUSG00000059401	Mamld1	1.21	2.53	2.09	0.0388125	1.64686	1.42332	0.947	0.82409	2.29575	1.72999	1.91511	4.19315
ENSMUSG00000070576	Mn1	0.12	0.25	2.08	0.324604	0.237428	0.0652581	0.0840184	0.109175	0.0781409	0.0642822	0.406213	0.434439
ENSMUSG00000036158	Prickle1	0.85	1.77	2.08	0.198126	1.256	0.73916	0.926901	0.472407	0.653132	0.881712	2.768	2.77402
ENSMUSG00000038550	Ciart	0.39	0.81	2.08	0.0463745	0.260651	0.396135	0.742975	0.142065	0.934385	0.908835	0.495697	0.901154
ENSMUSG00000032232	Cgnl1	0.76	1.58	2.08	0.0263684	1.35588	0.679394	0.694722	0.329543	1.35183	1.24192	1.95589	1.76786
ENSMUSG00000021719	Rgs7bp	1.41	2.93	2.08	0.296463	2.75957	0.894065	0.903494	1.09115	0.751714	1.38916	5.15328	4.41431
ENSMUSG00000048814	Lonrf2	0.12	0.25	2.08	0.399219	0.123733	0.111209	0.161855	0.0969475	0.0448468	0.0263	0.502337	0.427208
ENSMUSG00000096674	Mup15	0.13	0.27	2.08	0.103202	0.187188	0.0555482	0.18651	0.0848213	0.162669	0.182966	0.277241	0.465713
ENSMUSG00000092626	9130230N09Rik	0.65	1.35	2.08	0.0848137	1.54234	0.210938	0.699361	0.162884	1.73514	1.18275	1.03399	1.46443
ENSMUSG00000017204	Gsdma	0.25	0.52	2.08	0.0372424	0.222557	0.13596	0.277851	0.361395	0.524157	0.458425	0.773936	0.321661
ENSMUSG00000044548	Dact1	0.9	1.87	2.08	0.260384	1.62681	0.911772	0.733614	0.316923	0.543059	0.918814	3.12252	2.90087
ENSMUSG00000056877	Rps15a-ps1	1.18	2.45	2.08	0.0962376	0.257157	1.88504	0.763351	1.80873	3.68059	2.80473	1.84794	1.46385
ENSMUSG00000048337	Npy4r	0.12	0.25	2.08	0.433384	0.10271	0.170045	0.179544	0.0172957	0.0331904	0.0125066	0.569002	0.381566
ENSMUSG00000101431	AC118721.1	7.58	15.74	2.08	0.194338	7.25835	14.832	2.66858	5.55149	9.3022	14.7805	6.60943	32.2539
ENSMUSG00000097336	Fendrr	0.26	0.54	2.08	0.13653	0.413422	0.214859	0.288919	0.13482	0.442552	0.35646	1.03015	0.335805
ENSMUSG00000000058	Cav2	4.24	8.8	2.08	0.0562049	7.2297	3.52771	2.90996	3.28422	5.54056	5.65483	13.1612	10.8322
ENSMUSG00000057614	Gnai1	4.45	9.26	2.08	0.0399151	7.46108	5.61515	1.8961	2.81607	8.09319	7.36933	12.7323	8.84441
ENSMUSG00000023885	Thbs2	1.44	2.99	2.08	0.092804	1.73269	1.46098	1.51674	1.06281	2.29049	1.31397	3.13197	5.23817
ENSMUSG00000024211	Grm8	0.12	0.25	2.08	0.195449	0.241574	0.19198	0.0430025	0.0226023	0.23861	0.114404	0.208106	0.448753
ENSMUSG00000031367	Ap1s2	3.73	7.75	2.08	0.207202	6.0535	3.24662	3.14403	2.48693	2.57805	4.62063	14.1327	9.67041
ENSMUSG00000039115	Itga9	1.03	2.13	2.07	0.300485	1.77265	0.86935	1.05118	0.431758	0.538598	0.989838	3.50704	3.46674
ENSMUSG00000046470	Sox18	0.99	2.05	2.07	0.118889	1.03323	1.13695	1.24983	0.550176	0.866084	1.34369	3.11125	2.88369
ENSMUSG00000019880	Rspo3	1.75	3.62	2.07	0.192288	3.48373	1.60218	1.0858	0.81491	1.12932	2.55137	5.42819	5.37114
ENSMUSG00000029156	Sgcb	1.55	3.21	2.07	0.119932	2.18137	1.62714	1.10201	1.28346	1.62038	1.70968	5.356	4.15654
ENSMUSG00000029245	Epha5	0.14	0.29	2.07	0.31711	0.190077	0.0706255	0.155422	0.144764	0.121381	0.0417774	0.413984	0.572044
ENSMUSG00000028047	Thbs3	0.46	0.95	2.07	0.0318525	0.355823	0.471022	0.872331	0.144649	0.809289	0.884236	0.958076	1.14951
ENSMUSG00000019906	Lin7a	0.14	0.29	2.07	0.213328	0.204767	0.0606534	0.248427	0.0640919	0.190325	0.0877319	0.416037	0.46416
ENSMUSG00000025255	Zfhx4	0.14	0.29	2.07	0.354122	0.264665	0.0838834	0.0971901	0.13376	0.0606542	0.0816022	0.441495	0.589874
ENSMUSG00000098318	1190002F15Rik	1.16	2.4	2.07	0.133877	2.56317	0.141606	1.77275	0.162305	2.60482	2.2515	3.38782	1.36425
ENSMUSG00000046240	Hepacam	0.15	0.31	2.07	0.202167	0.095066	0.139536	0.347527	0.0349846	0.206412	0.200741	0.582023	0.249499
ENSMUSG00000041920	Slc16a6	4.74	9.8	2.07	0.162466	5.27354	8.43593	2.3762	2.87421	10.6022	7.75768	3.5324	17.3147
ENSMUSG00000029108	Pcdh7	1.23	2.55	2.07	0.231545	2.1181	1.43374	0.90689	0.466905	1.12953	0.993691	3.94284	4.12212
ENSMUSG00000041633	Kctd12b	0.89	1.83	2.06	0.132193	1.39539	0.605214	0.830707	0.746308	0.814896	1.26589	1.88883	3.3454
ENSMUSG00000026628	Atf3	33.96	69.87	2.06	0.025487	39.2824	27.6667	44.0172	24.8614	56.9925	55.9937	51.0718	115.439
ENSMUSG00000040430	Pitpnc1	0.86	1.77	2.06	0.202526	1.2146	0.885465	0.762827	0.559598	0.715905	0.786241	2.90353	2.69229
ENSMUSG00000027318	Adam33	0.16	0.33	2.06	0.330531	0.308729	0.134978	0.118716	0.0664001	0	0.283983	0.723126	0.329698
ENSMUSG00000031328	Flna	26.33	54.24	2.06	0.330776	45.6769	18.6844	26.0525	14.9148	12.5919	32.9809	102.73	68.656
ENSMUSG00000029718	Pcolce	6.52	13.41	2.06	0.0833332	9.76222	5.51566	6.07379	4.745	5.99471	12.1971	22.664	12.7736
ENSMUSG00000063568	Jazf1	0.83	1.71	2.06	0.257285	1.12616	0.641429	0.903919	0.663269	0.381798	1.0366	2.57222	2.85329
ENSMUSG00000027834	Serpini1	0.5	1.03	2.06	0.255336	0.988422	0.218663	0.405073	0.39308	0.253565	0.613452	1.78396	1.45005
ENSMUSG00000091604	Gm17349	0.31	0.64	2.06	0.6515	0	0.492558	0	0.765034	0	0.531432	0	2.03731
ENSMUSG00000024500	Ppp2r2b	0.51	1.05	2.06	0.281957	0.870646	0.3851	0.311401	0.492052	0.167043	0.683739	1.74346	1.61109
ENSMUSG00000030116	Mfap5	0.63	1.3	2.06	0.134788	1.00476	0.128372	0.768165	0.609679	0.618417	0.84199	1.93435	1.80825
ENSMUSG00000036036	Zfp57	0.17	0.35	2.06	0.23412	0.194405	0.281399	0.0909974	0.13172	0.0600294	0.257769	0.498531	0.584469
ENSMUSG00000021838	Samd4	1.29	2.66	2.06	0.344279	2.33481	1.22464	0.956821	0.639057	0.786478	0.968426	5.58188	3.29503
ENSMUSG00000059991	Nptx2	1.19	2.45	2.06	0.399221	2.65971	0.664457	1.03036	0.419582	0.393187	1.37991	5.80973	2.20773
ENSMUSG00000084120	Gm11624	0.18	0.37	2.06	0.108153	0.214104	0.237908	0.106712	0.14529	0.510889	0.261435	0.570529	0.149694
ENSMUSG00000030796	Tead2	0.87	1.79	2.06	0.0603866	1.56603	1.10604	0.563509	0.230458	1.26943	2.4989	1.73881	1.64264
ENSMUSG00000036856	Wnt4	0.34	0.7	2.06	0.0169168	0.322179	0.475235	0.368278	0.209732	0.499386	0.603054	0.744751	0.967661
ENSMUSG00000102697	PCDHA9	0.17	0.35	2.06	0.42522	0.300265	0.165582	0.183811	0.0468678	0.0118473	0.107367	0.696177	0.565761
ENSMUSG00000070803	Cited4	0.54	1.11	2.06	0.218356	0.413416	0.633221	0.640599	0.492254	0.416444	0.637511	2.29679	1.08346
ENSMUSG00000072723	Gm10044	0.35	0.72	2.06	0.0682956	0.460868	0.297627	0.421483	0.232569	0.946632	0.292018	0.713784	0.945341
ENSMUSG00000049115	Agtr1a	0.53	1.09	2.06	0.185515	0.646228	0.798479	0.457098	0.237914	0.478687	0.563842	1.36171	1.95786
ENSMUSG00000068115	Ninl	0.37	0.76	2.05	0.13866	0.54886	0.150452	0.125499	0.66359	0.743873	1.09324	0.904053	0.291634
ENSMUSG00000049037	Clec4a1	0.21	0.43	2.05	0.0631914	0.171371	0.370784	0.207719	0.0811627	0.388594	0.24521	0.466389	0.625205
ENSMUSG00000001870	Ltbp1	1.11	2.27	2.05	0.107129	1.42758	1.1876	1.14635	0.679766	1.23256	1.3451	2.44381	4.06358
ENSMUSG00000027748	Trpc4	0.39	0.8	2.05	0.401109	0.837683	0.276139	0.299926	0.155987	0.169028	0.191794	1.48628	1.33493
ENSMUSG00000046733	Gprc5a	15.54	31.86	2.05	0.025045	14.7129	10.7615	26.8127	9.85569	38.1411	38.9831	22.6306	27.6842
ENSMUSG00000032740	Ccdc88a	0.41	0.84	2.05	0.192917	0.588782	0.47895	0.27045	0.298364	0.530254	0.243861	1.333	1.25835
ENSMUSG00000048967	Yjefn3	0.56	1.15	2.05	0.619126	0.447481	0.79198	1.00453	0	0.961972	3.362	0.159287	0.101239
ENSMUSG00000045573	Penk	4.65	9.52	2.05	0.329759	5.72543	3.02102	6.2335	3.60802	2.05022	6.30887	18.0447	11.6665
ENSMUSG00000030107	Usp18	1.24	2.54	2.05	0.138796	1.37428	1.65985	0.964381	0.981084	2.76149	3.51419	0.720627	3.15883
ENSMUSG00000027796	Smad9	0.56	1.15	2.05	0.241939	0.963189	0.541172	0.372418	0.352006	0.237184	0.778061	1.80165	1.78332
ENSMUSG00000001827	Folr1	98.27	201.38	2.05	0.672463	105.186	171.025	31.5035	85.3746	130.05	178.88	16.9024	479.704
ENSMUSG00000032135	Mcam	1.09	2.23	2.05	0.193137	1.78699	0.983092	1.17328	0.425786	0.957574	1.13185	3.79988	3.01287
ENSMUSG00000061603	Akap6	0.42	0.86	2.05	0.338836	0.700016	0.440636	0.30909	0.234617	0.164078	0.340027	1.49371	1.44248
ENSMUSG00000060044	Tmem26	0.19	0.39	2.05	0.234752	0.258229	0.192195	0.137056	0.172507	0.145306	0.142685	0.605771	0.648278
ENSMUSG00000059395	Nkapl	0.4	0.82	2.05	0.124217	0.59977	0.343944	0.457616	0.190891	0.854504	0.378628	0.594856	1.4447
ENSMUSG00000078349	AW011738	0.23	0.47	2.04	0.054085	0.362387	0.380766	0.106785	0.0889659	0.338002	0.443439	0.585249	0.494932
ENSMUSG00000036745	Ttll7	0.96	1.96	2.04	0.240821	1.43583	1.13703	0.775102	0.472534	0.554274	1.10576	3.14639	3.01913
ENSMUSG00000021932	Rnaseh2b	0.7	1.43	2.04	0.0443343	0.958057	1.0775	0.369054	0.404531	2.03606	1.44209	1.27	0.961395
ENSMUSG00000101949	Gm5370	0.68	1.39	2.04	0.23363	0.250104	0.562495	0.869455	1.03179	0.329504	2.57808	1.11506	1.52516
ENSMUSG00000089687	Rab42	1.09	2.22	2.04	0.122255	1.46676	0.509423	1.70337	0.666976	2.13133	2.39261	0.869815	3.5033
ENSMUSG00000086420	Gm8865	1.6	3.27	2.04	0.146799	0.635715	2.31734	1.67848	1.77564	1.31976	4.81595	4.74703	2.20316
ENSMUSG00000033278	Ptprm	0.69	1.41	2.04	0.194394	1.20146	0.540839	0.702282	0.319032	0.562997	0.740203	2.04972	2.30662
ENSMUSG00000022103	Gfra2	0.52	1.06	2.04	0.342222	0.840263	0.40116	0.569464	0.279407	0.282582	0.344268	1.82555	1.76946
ENSMUSG00000075028	Prdm11	0.45	0.92	2.04	0.11102	0.467549	0.523666	0.487951	0.331296	0.54318	0.46665	1.10298	1.57595
ENSMUSG00000100774	Gm7329	18.34	37.5	2.04	0.316248	15.2813	30.1971	14.8878	12.9903	26.6152	11.7022	24.0568	87.611
ENSMUSG00000025810	Nrp1	1.03	2.1	2.04	0.0813631	1.10873	1.18109	1.17086	0.66918	1.15933	1.24702	2.99011	2.98875
ENSMUSG00000028078	Dclk2	0.23	0.47	2.04	0.153968	0.28508	0.211348	0.322663	0.0960702	0.115428	0.464419	0.558059	0.731437
ENSMUSG00000046668	Cxxc5	4.16	8.49	2.04	0.116957	4.52504	6.49559	2.86715	2.75485	6.25738	5.3606	5.43214	16.9121
ENSMUSG00000032238	Rora	0.49	1	2.04	0.117026	0.696629	0.548767	0.363266	0.343527	0.523947	0.569959	1.2119	1.68234
ENSMUSG00000097115	1810019N24Rik	0.25	0.51	2.04	0.40726	0.10491	0.340898	0.454446	0.0945998	0.0907429	0.204701	1.26645	0.488329
ENSMUSG00000032572	Col6a4	1.68	3.43	2.04	0.0413303	1.7429	1.97219	2.05741	0.953856	2.31473	2.34919	3.76701	5.30477
ENSMUSG00000039478	Micu3	0.25	0.51	2.04	0.120216	0.320121	0.368787	0.153465	0.159713	0.175205	0.463091	0.62318	0.769632
ENSMUSG00000036273	Lrrk2	0.27	0.55	2.04	0.312435	0.493284	0.346329	0.10904	0.127374	1.19892	0.141182	0.282389	0.588492
ENSMUSG00000026674	Ddr2	2.88	5.88	2.04	0.280611	5.06023	2.25828	1.8316	2.36879	1.64299	3.09211	10.1663	8.59995
ENSMUSG00000021061	Sptb	0.23	0.47	2.04	0.354085	0.24912	0.187237	0.1972	0.269021	0.0758686	0.139998	0.938033	0.712371
ENSMUSG00000046709	Mapk10	0.7	1.43	2.04	0.322933	0.434157	0.726653	1.2136	0.431491	0.206617	0.856977	2.25876	2.41
ENSMUSG00000033036	Gm7879	3.47	7.08	2.04	0.0090341	3.3017	4.87329	2.50723	3.21047	7.16966	8.12447	8.31545	4.71354
ENSMUSG00000054720	Lrrc8c	0.71	1.44	2.03	0.220089	0.938277	0.765064	0.578042	0.5526	0.51952	0.670668	2.36623	2.20837
ENSMUSG00000023153	Tmem52	1.16	2.35	2.03	0.0701619	1.47127	1.93432	0.754175	0.472781	2.55977	2.30181	1.2748	3.28272
ENSMUSG00000026208	Des	37.6	76.17	2.03	0.510589	62.4294	32.5156	42.8562	12.5912	11.5842	43.642	171.898	77.5394
ENSMUSG00000029309	Sparcl1	51.69	105.17	2.03	0.466437	96.0633	37.4322	35.47	37.7758	19.1716	52.1136	211.918	137.465
ENSMUSG00000020657	Dnajc27	0.36	0.73	2.03	0.245915	0.613848	0.378962	0.279253	0.153253	0.358023	0.226518	1.3029	1.0354
ENSMUSG00000018411	Mapt	0.34	0.69	2.03	0.284036	0.326218	0.379019	0.463857	0.180023	0.167321	0.308974	1.26785	1.00303
ENSMUSG00000067931	Zfp948	7.3	14.81	2.03	0.0482588	9.22976	8.88358	6.05404	5.04299	23.6017	9.23475	9.92177	16.486
ENSMUSG00000026678	Rgs5	17.33	35.14	2.03	0.280239	27.3579	16.0914	14.7489	11.1324	8.97824	24.3148	55.9571	51.3071
ENSMUSG00000045629	Sh3tc2	0.58	1.18	2.03	0.108051	0.715066	0.33713	0.79132	0.478604	0.778094	0.966038	0.769588	2.20599
ENSMUSG00000073176	Zfp449	0.31	0.63	2.03	0.217047	0.541165	0.176029	0.3169	0.2163	0.243031	0.298605	1.02815	0.960799
ENSMUSG00000100615	Gm5511	0.33	0.67	2.03	0.136434	0.224155	0.267165	0.77144	0.0620644	0.632759	1.0698	0.619233	0.371946
ENSMUSG00000020689	Itgb3	0.92	1.87	2.03	0.285896	1.28059	1.12613	0.730681	0.540926	0.434933	1.01495	3.13461	2.88181
ENSMUSG00000090607	Gm17052	1.38	2.8	2.03	0.0158049	2.05656	1.65413	0.871291	0.945216	2.44874	2.5703	3.77337	2.40919
ENSMUSG00000081520	Gm16200	0.37	0.75	2.03	0.356308	0	1.09711	0.390275	0	1.071	1.18394	0	0.755896
ENSMUSG00000094029	Ighv3-3	0.67	1.36	2.03	0.635089	0	0	2.18127	0.48359	4.02063	1.43531	0	0
ENSMUSG00000097893	1700034P13Rik	0.3	0.61	2.03	0.187143	0.147673	0.261736	0.469442	0.326742	0.638535	0.536202	0.166515	1.08247
ENSMUSG00000039096	Rsad1	0.52	1.05	2.02	0.0142318	0.635424	0.591583	0.467726	0.37532	1.05381	1.09667	0.652103	1.3871
ENSMUSG00000085385	9430008C03Rik	0.6	1.21	2.02	0.0978104	0.967982	0.661609	0.33253	0.44776	1.72242	0.560017	1.60518	0.941226
ENSMUSG00000021388	Aspn	6.12	12.34	2.02	0.0789954	6.86595	6.92188	6.07529	4.61811	8.20645	6.03611	17.5535	17.5601
ENSMUSG00000026072	Il1r1	0.44	0.89	2.02	0.0374052	0.476995	0.61082	0.408085	0.282885	0.667873	0.569483	1.24386	1.06249
ENSMUSG00000024018	Ccdc167	1.26	2.54	2.02	0.0162177	1.22949	1.38453	1.54316	0.871398	3.25428	3.12484	2.16407	1.62563
ENSMUSG00000100007	Gm5527	0.47	0.95	2.02	0.305676	0.539423	0.590687	0.733661	0	1.89507	0.232768	1.16264	0.512321
ENSMUSG00000030428	Ttyh1	1.21	2.44	2.02	0.122541	1.45001	1.37864	1.6422	0.380875	1.03553	2.96167	3.71171	2.04149
ENSMUSG00000002797	Ggct	7.31	14.75	2.02	0.0111545	8.54004	7.45021	4.99514	8.26983	16.0843	19.3317	9.65076	13.918
ENSMUSG00000004891	Nes	0.41	0.83	2.02	0.184257	0.550508	0.450717	0.48229	0.171834	0.403114	0.372466	1.33661	1.21841
ENSMUSG00000033960	9430020K01Rik	0.85	1.72	2.02	0.193228	1.25623	1.05073	0.631998	0.473256	0.539162	1.20036	2.9053	2.22032
ENSMUSG00000073791	Efcab7	0.4	0.81	2.02	0.104554	0.37311	0.581371	0.256082	0.380709	0.64036	0.740164	1.44165	0.409011
ENSMUSG00000095925	Defa-ps17	13.23	26.74	2.02	0.199359	7.04841	7.4741	38.3918	0	7.33086	32.0692	37.5762	29.9656
ENSMUSG00000000805	Car4	0.4	0.81	2.02	0.297572	0.946359	0.2271	0.134717	0.282054	0.884083	0.907228	1.39942	0.0597865
ENSMUSG00000021217	Tshz3	0.47	0.95	2.02	0.198761	0.720268	0.406148	0.38586	0.356622	0.337934	0.498054	1.45633	1.50051
ENSMUSG00000030499	Kctd15	0.96	1.93	2.01	0.145244	1.36088	1.13226	0.779208	0.566789	0.932308	1.03365	2.94619	2.79024
ENSMUSG00000068196	Col8a1	1.29	2.59	2.01	0.0693674	1.64585	1.39706	0.911541	1.21618	1.76396	2.24745	1.71222	4.65051
ENSMUSG00000087171	Gm12962	1.54	3.09	2.01	0.4275	1.49948	2.27485	0.372912	2.01761	4.01201	3.94743	0.109611	4.29646
[truncated: 41,549 more rows]
[truncated: 3 more columns]
